# Supplementary material for: A Comprehensive Pan-Cancer Analysis of RBM8A Based on Data Mining
Source: J Oncol. 2021 Jul 6;2021:9983354. doi: 10.1155/2021/9983354 (PMC8277506; doi:10.1155/2021/9983354)
Supplement: Supplementary Materials — Supplementary Figures 1–6 and Supplementary Tables 15–20: correlation of RBM8A mutant gene expression with immune infiltration levels of macrophage, B cell, CD8+ T cell, CD4+ T cell, neutrophil, and dendritic cell in cancers (RBM8A mutant gene had no significance with the 6 infiltrated cells in the pan-cancers). Supplementary Tables 1–14: the interrelation between RBM8A and other genes in cancers. [file 9983354.f1.zip › 9983354.f1/Supplemental Tables1-14 (1).xlsx]

## Sheet: Sheet1
STable 1. Adrenocortical Carcinoma
id_a	pretty_label_a	datatype_a	chr_a	start_a	end_a	id_b	pretty_label_b	datatype_b	chr_b	start_b	end_b	link_distance	adj_logged_pvalue	logged_pvalue	correlation	num_nonna
N:GEXP:CKS1B:chr1:154947129:154951725:+:1163	CKS1B	GEXP	1	154947129	154951725	N:GEXP:RBM8A:chr1:145507598:145513536:+:9939	RBM8A	GEXP	1	145507598	145513536	9433593	10.1	18.3	0.81	78
N:GEXP:ILF2:chr1:153634512:153643524:-:3608	ILF2	GEXP	1	153634512	153643524	N:GEXP:RBM8A:chr1:145507598:145513536:+:9939	RBM8A	GEXP	1	145507598	145513536	8120976	6.5	14.6	0.75	78
N:METH:RBM8A:chr1:145507353:::cg14019672_TSS1500_NShore	RBM8A (TSS1500, NShore) cg14019672	METH	1	145507353		N:METH:SF3B4:chr1:149900059:::cg24608205_TSS1500_SShore	SF3B4 (TSS1500, SShore) cg24608205	METH	1	149900059		4392706	5.4	13.9	0.73	79
N:GEXP:RBM8A:chr1:145507598:145513536:+:9939	RBM8A	GEXP	1	145507598	145513536	N:GEXP:TPM3:chr1:154127784:154167124:-:7170	TPM3	GEXP	1	154127784	154167124	8614248	5.6	13.7	0.73	78
N:METH:RAB13:chr1:153959405:::cg19813935_TSS1500_NShelf	RAB13 (TSS1500, NShelf) cg19813935	METH	1	153959405		N:METH:RBM8A:chr1:145507353:::cg14019672_TSS1500_NShore	RBM8A (TSS1500, NShore) cg14019672	METH	1	145507353		8452052	4.7	13.2	0.72	79
N:GEXP:NCL:chr2:232318242:232348352:-:4691	NCL	GEXP	2	232318242	232348352	N:GEXP:RBM8A:chr1:145507598:145513536:+:9939	RBM8A	GEXP	1	145507598	145513536	500000000	5.1	13.2	0.73	78
N:METH:RBM8A:chr1:145507353:::cg14019672_TSS1500_NShore	RBM8A (TSS1500, NShore) cg14019672	METH	1	145507353		N:METH:SHC1:chr1:154947654:::cg04915414_TSS1500_SShore	SHC1 (TSS1500, SShore) cg04915414	METH	1	154947654		9440301	4.6	13.1	0.72	79
N:GEXP:DHX9:chr1:182808504:182856886:+:1660	DHX9	GEXP	1	182808504	182856886	N:GEXP:RBM8A:chr1:145507598:145513536:+:9939	RBM8A	GEXP	1	145507598	145513536	37294968	4.7	12.9	0.72	78
N:GEXP:B9D1:chr17:19240867:19281495:-:27077	B9D1	GEXP	17	19240867	19281495	N:GEXP:RBM8A:chr1:145507598:145513536:+:9939	RBM8A	GEXP	1	145507598	145513536	500000000	4.5	12.6	-0.71	78
N:METH:OAZ3:chr1:151735684:::cg05379882_Body_Island	OAZ3 (Body, Island) cg05379882	METH	1	151735684		N:METH:RBM8A:chr1:145507353:::cg14019672_TSS1500_NShore	RBM8A (TSS1500, NShore) cg14019672	METH	1	145507353		6228331	3.4	11.9	0.69	79
N:GEXP:PDIA6:chr2:10923517:10978103:-:10130	PDIA6	GEXP	2	10923517	10978103	N:GEXP:RBM8A:chr1:145507598:145513536:+:9939	RBM8A	GEXP	1	145507598	145513536	500000000	3.6	11.8	0.69	78
N:METH:DEDD:chr1:161103008:::cg10439651_TSS1500_SShore	DEDD (TSS1500, SShore) cg10439651	METH	1	161103008		N:METH:RBM8A:chr1:145507353:::cg14019672_TSS1500_NShore	RBM8A (TSS1500, NShore) cg14019672	METH	1	145507353		15595655	3.1	11.6	0.69	79
N:METH:PIP5K1A:chr1:151171662:::cg02491717_Body_SShore	PIP5K1A (Body, SShore) cg02491717	METH	1	151171662		N:METH:RBM8A:chr1:145507353:::cg14019672_TSS1500_NShore	RBM8A (TSS1500, NShore) cg14019672	METH	1	145507353		5664309	2.7	11.2	0.68	79
N:GEXP:GPATCH2:chr1:217600334:217804424:-:55105	GPATCH2	GEXP	1	217600334	217804424	N:GEXP:RBM8A:chr1:145507598:145513536:+:9939	RBM8A	GEXP	1	145507598	145513536	72086798	3	11.1	0.68	78
N:METH:PFDN2:chr1:161087351:::cg25008393_Body_NShore	PFDN2 (Body, NShore) cg25008393	METH	1	161087351		N:METH:RBM8A:chr1:145507353:::cg14019672_TSS1500_NShore	RBM8A (TSS1500, NShore) cg14019672	METH	1	145507353		15579998	2.7	11.1	0.68	79
N:METH:MSTO2P:chr1:155715152:::cg20335185_TSS1500_NShore	MSTO2P (TSS1500, NShore) cg20335185	METH	1	155715152		N:METH:RBM8A:chr1:145507353:::cg14019672_TSS1500_NShore	RBM8A (TSS1500, NShore) cg14019672	METH	1	145507353		10207799	2.6	11.1	0.68	79
N:METH:NCSTN:chr1:160314746:::cg22443054_Body_SShore	NCSTN (Body, SShore) cg22443054	METH	1	160314746		N:METH:RBM8A:chr1:145507353:::cg14019672_TSS1500_NShore	RBM8A (TSS1500, NShore) cg14019672	METH	1	145507353		14807393	2.6	11	-0.67	79
N:GEXP:C1orf43:chr1:154179182:154193104:-:25912	C1orf43	GEXP	1	154179182	154193104	N:GEXP:RBM8A:chr1:145507598:145513536:+:9939	RBM8A	GEXP	1	145507598	145513536	8665646	2.7	10.9	0.67	78
N:METH:RBM8A:chr1:145507353:::cg14019672_TSS1500_NShore	RBM8A (TSS1500, NShore) cg14019672	METH	1	145507353		N:METH:RFX5:chr1:151319366:::cg26796396_5pUTR_Island	RFX5 (5pUTR, Island) cg26796396	METH	1	151319366		5812013	2.3	10.8	0.67	79
N:GEXP:CTDSPL2:chr15:44719432:44821236:+:51496	CTDSPL2	GEXP	15	44719432	44821236	N:GEXP:RBM8A:chr1:145507598:145513536:+:9939	RBM8A	GEXP	1	145507598	145513536	500000000	2.7	10.8	0.67	78
N:GEXP:EIF4A3:chr17:78109013:78120982:-:9775	EIF4A3	GEXP	17	78109013	78120982	N:GEXP:RBM8A:chr1:145507598:145513536:+:9939	RBM8A	GEXP	1	145507598	145513536	500000000	2.6	10.8	0.67	78
N:GEXP:HAT1:chr2:172778958:172848599:+:8520	HAT1	GEXP	2	172778958	172848599	N:GEXP:RBM8A:chr1:145507598:145513536:+:9939	RBM8A	GEXP	1	145507598	145513536	500000000	2.7	10.8	0.67	78
N:METH:RBM8A:chr1:145507353:::cg14019672_TSS1500_NShore	RBM8A (TSS1500, NShore) cg14019672	METH	1	145507353		N:METH:SHC1:chr1:154946326:::cg15556748_5pUTR_Island	SHC1 (5pUTR, Island) cg15556748	METH	1	154946326		9438973	2.1	10.6	0.66	79
N:METH:GGPS1:chr1:235492111:::cg06891548_5pUTR_Island	GGPS1 (5pUTR, Island) cg06891548	METH	1	235492111		N:METH:RBM8A:chr1:145507353:::cg14019672_TSS1500_NShore	RBM8A (TSS1500, NShore) cg14019672	METH	1	145507353		89984758	2	10.5	0.66	79
N:GEXP:HNRNPR:chr1:23630264:23670829:-:10236	HNRNPR	GEXP	1	23630264	23670829	N:GEXP:RBM8A:chr1:145507598:145513536:+:9939	RBM8A	GEXP	1	145507598	145513536	121836769	2.4	10.5	0.67	78
N:METH:PMVK:chr1:154909541:::cg19243373_TSS200_Island	PMVK (TSS200, Island) cg19243373	METH	1	154909541		N:METH:RBM8A:chr1:145507353:::cg14019672_TSS1500_NShore	RBM8A (TSS1500, NShore) cg14019672	METH	1	145507353		9402188	2	10.5	0.66	79
N:GEXP:PRPF40A:chr2:153508107:153574511:-:55660	PRPF40A	GEXP	2	153508107	153574511	N:GEXP:RBM8A:chr1:145507598:145513536:+:9939	RBM8A	GEXP	1	145507598	145513536	500000000	2.3	10.5	0.66	78
N:METH:MCL1:chr1:150550761:::cg24998145_Body_NShore	MCL1 (Body, NShore) cg24998145	METH	1	150550761		N:METH:RBM8A:chr1:145507353:::cg14019672_TSS1500_NShore	RBM8A (TSS1500, NShore) cg14019672	METH	1	145507353		5043408	1.9	10.4	0.66	79
N:GEXP:RBM8A:chr1:145507598:145513536:+:9939	RBM8A	GEXP	1	145507598	145513536	N:GEXP:ZNF687:chr1:151254094:151264656:+:57592	ZNF687	GEXP	1	151254094	151264656	5740558	2	10.2	0.66	78
N:GEXP:AGFG1:chr2:228336868:228425930:+:3267	AGFG1	GEXP	2	228336868	228425930	N:GEXP:RBM8A:chr1:145507598:145513536:+:9939	RBM8A	GEXP	1	145507598	145513536	500000000	2	10.2	0.66	78
N:GEXP:PRCC:chr1:156720402:156770607:+:5546	PRCC	GEXP	1	156720402	156770607	N:GEXP:RBM8A:chr1:145507598:145513536:+:9939	RBM8A	GEXP	1	145507598	145513536	11206866	1.9	10	0.65	78
N:GEXP:NCAPD3:chr11:134020014:134095348:-:23310	NCAPD3	GEXP	11	134020014	134095348	N:GEXP:RBM8A:chr1:145507598:145513536:+:9939	RBM8A	GEXP	1	145507598	145513536	500000000	1.8	10	0.65	78
N:GEXP:AMY2B:chr1:104096437:104122156:+:280	AMY2B	GEXP	1	104096437	104122156	N:GEXP:RBM8A:chr1:145507598:145513536:+:9939	RBM8A	GEXP	1	145507598	145513536	41385442	1.9	10	-0.65	78
STable 2. Bladder Carcinoma
id_a	pretty_label_a	datatype_a	chr_a	start_a	end_a	id_b	pretty_label_b	datatype_b	chr_b	start_b	end_b	link_distance	adj_logged_pvalue	logged_pvalue	correlation	num_nonna
N:GEXP:ILF2:chr1:153634514:153643479:-:3608	ILF2	GEXP	1	153634514	153643479	N:GEXP:RBM8A:chr1:145507557:145513535:+:9939	RBM8A	GEXP	1	145507557	145513535	8120979	15	23.1	0.714	144
N:GEXP:MRPL9:chr1:151732123:151736040:-:65005	MRPL9	GEXP	1	151732123	151736040	N:GEXP:RBM8A:chr1:145507557:145513535:+:9939	RBM8A	GEXP	1	145507557	145513535	6218588	11.5	19.6	0.673	144
N:CNVR:1q21:chr1:145153000:148626999::	chr1:145,153,000-148,626,999 (3bp, 1q21)	CNVR	1	145153000	148626999	N:GEXP:RBM8A:chr1:145507557:145513535:+:9939	RBM8A	GEXP	1	145507557	145513535	0	11.5	19.2	0.697	128
N:GEXP:PSMB4:chr1:151372041:151374412:+:5692	PSMB4	GEXP	1	151372041	151374412	N:GEXP:RBM8A:chr1:145507557:145513535:+:9939	RBM8A	GEXP	1	145507557	145513535	5858506	11.1	19.1	0.667	144
N:CNVR:1q21.3:chr1:152302000:152554999::	chr1:152,302,000-152,554,999 (253Mb, 1q21.3)	CNVR	1	152302000	152554999	N:GEXP:RBM8A:chr1:145507557:145513535:+:9939	RBM8A	GEXP	1	145507557	145513535	6788465	10.9	18.7	0.69	128
N:CNVR:1q21:chr1:149579000:152300999::	chr1:149,579,000-152,300,999 (3bp, 1q21)	CNVR	1	149579000	152300999	N:GEXP:RBM8A:chr1:145507557:145513535:+:9939	RBM8A	GEXP	1	145507557	145513535	4065465	9.6	17.4	0.672	128
N:GEXP:RBM8A:chr1:145507557:145513535:+:9939	RBM8A	GEXP	1	145507557	145513535	N:GEXP:TARS2:chr1:150459920:150479749:+:80222	TARS2	GEXP	1	150459920	150479749	4946385	9.2	17.2	0.64	144
N:CNVR:1q21.3:chr1:152590000:152755999::	chr1:152,590,000-152,755,999 (166Mb, 1q21.3)	CNVR	1	152590000	152755999	N:GEXP:RBM8A:chr1:145507557:145513535:+:9939	RBM8A	GEXP	1	145507557	145513535	7076465	9.3	17	0.666	128
N:GEXP:C1ORF43:chr1:154179183:154193273:-:25912	C1ORF43	GEXP	1	154179183	154193273	N:GEXP:RBM8A:chr1:145507557:145513535:+:9939	RBM8A	GEXP	1	145507557	145513535	8665648	8.7	16.8	0.633	144
N:CNVR:1q21.1:chr1:144869000:145150999::	chr1:144,869,000-145,150,999 (282Mb, 1q21.1)	CNVR	1	144869000	145150999	N:GEXP:RBM8A:chr1:145507557:145513535:+:9939	RBM8A	GEXP	1	145507557	145513535	356558	8.9	16.7	0.661	128
N:GEXP:PRCC:chr1:156737274:156770609:+:5546	PRCC	GEXP	1	156737274	156770609	N:GEXP:RBM8A:chr1:145507557:145513535:+:9939	RBM8A	GEXP	1	145507557	145513535	11223739	7.9	16	0.621	144
N:CNVR:1q21.3:chr1:152301000:152301999::	chr1:152,301,000-152,301,999 (100kb, 1q21.3)	CNVR	1	152301000	152301999	N:GEXP:RBM8A:chr1:145507557:145513535:+:9939	RBM8A	GEXP	1	145507557	145513535	6787465	7.3	15.1	0.635	128
N:CNVR:1q21.3:chr1:152517846:152613978::BLCA-TP_Gistic_ROI_r_amp	1q21.3 Amplification (Gistic, continuous)	CNVR	1	152517846	152613978	N:GEXP:RBM8A:chr1:145507557:145513535:+:9939	RBM8A	GEXP	1	145507557	145513535	7004311	7.1	14.8	0.635	126
N:CNVR:1q21.3:chr1:152756000:152759999::	chr1:152,756,000-152,759,999 (4Mb, 1q21.3)	CNVR	1	152756000	152759999	N:GEXP:RBM8A:chr1:145507557:145513535:+:9939	RBM8A	GEXP	1	145507557	145513535	7242465	6.9	14.7	0.628	128
N:GEXP:CERS2:chr1:150937649:150947479:-:29956	CERS2	GEXP	1	150937649	150947479	N:GEXP:RBM8A:chr1:145507557:145513535:+:9939	RBM8A	GEXP	1	145507557	145513535	5424114	6.6	14.6	0.598	144
N:GEXP:APH1A:chr1:150237799:150241609:-:51107	APH1A	GEXP	1	150237799	150241609	N:GEXP:RBM8A:chr1:145507557:145513535:+:9939	RBM8A	GEXP	1	145507557	145513535	4724264	6.4	14.5	0.596	144
N:GEXP:RBM8A:chr1:145507557:145513535:+:9939	RBM8A	GEXP	1	145507557	145513535	N:GEXP:UBE2Q1:chr1:154521051:154531120:-:55585	UBE2Q1	GEXP	1	154521051	154531120	9007516	6.1	14.2	0.591	144
N:GEXP:PSMD4:chr1:151227197:151239954:+:5710	PSMD4	GEXP	1	151227197	151239954	N:GEXP:RBM8A:chr1:145507557:145513535:+:9939	RBM8A	GEXP	1	145507557	145513535	5713662	5.4	13.5	0.579	144
N:GEXP:CKS1B:chr1:154947118:154951725:+:1163	CKS1B	GEXP	1	154947118	154951725	N:GEXP:RBM8A:chr1:145507557:145513535:+:9939	RBM8A	GEXP	1	145507557	145513535	9433583	5.4	13.5	0.578	144
N:CNVR:1q21.2:chr1:148628000:149035999::	chr1:148,628,000-149,035,999 (408Mb, 1q21.2)	CNVR	1	148628000	149035999	N:GEXP:RBM8A:chr1:145507557:145513535:+:9939	RBM8A	GEXP	1	145507557	145513535	3114465	5.6	13.4	0.604	128
N:CNVR:1q21.1:chr1:144850000:144868999::	chr1:144,850,000-144,868,999 (19Mb, 1q21.1)	CNVR	1	144850000	144868999	N:GEXP:RBM8A:chr1:145507557:145513535:+:9939	RBM8A	GEXP	1	145507557	145513535	638558	5.6	13.4	0.604	128
N:GEXP:GPR89A:chr1:145764595:145827103:-:653519	GPR89A	GEXP	1	145764595	145827103	N:GEXP:RBM8A:chr1:145507557:145513535:+:9939	RBM8A	GEXP	1	145507557	145513535	251060	5.2	13.3	0.574	144
N:CNVR:1q21.3:chr1:152773000:155201999::	chr1:152,773,000-155,201,999 (2bp, 1q21.3)	CNVR	1	152773000	155201999	N:GEXP:RBM8A:chr1:145507557:145513535:+:9939	RBM8A	GEXP	1	145507557	145513535	7259465	5.5	13.3	0.603	128
N:GEXP:DAP3:chr1:155658882:155708800:+:7818	DAP3	GEXP	1	155658882	155708800	N:GEXP:RBM8A:chr1:145507557:145513535:+:9939	RBM8A	GEXP	1	145507557	145513535	10145347	4.6	12.7	0.563	144
N:CNVR:1q21.1:chr1:144473000:144841999::	chr1:144,473,000-144,841,999 (369Mb, 1q21.1)	CNVR	1	144473000	144841999	N:GEXP:RBM8A:chr1:145507557:145513535:+:9939	RBM8A	GEXP	1	145507557	145513535	665558	4.8	12.6	0.589	128
N:GEXP:CCT3:chr1:156278752:156308206:-:7203	CCT3	GEXP	1	156278752	156308206	N:GEXP:RBM8A:chr1:145507557:145513535:+:9939	RBM8A	GEXP	1	145507557	145513535	10765217	4.5	12.5	0.56	144
N:CNVR:SRGAP2:chr1:152587000:152589999::	chr1:152,587,000-152,589,999 (3Mb, SRGAP2)	CNVR	1	152587000	152589999	N:GEXP:RBM8A:chr1:145507557:145513535:+:9939	RBM8A	GEXP	1	145507557	145513535	7073465	4.6	12.4	0.649	99
N:CNVR:1q21.1:chr1:144842000:144848999::	chr1:144,842,000-144,848,999 (7Mb, 1q21.1)	CNVR	1	144842000	144848999	N:GEXP:RBM8A:chr1:145507557:145513535:+:9939	RBM8A	GEXP	1	145507557	145513535	658558	4.5	12.3	0.583	128
N:GEXP:RBM8A:chr1:145507557:145513535:+:9939	RBM8A	GEXP	1	145507557	145513535	N:GEXP:VPS72:chr1:151148934:151162640:-:6944	VPS72	GEXP	1	151148934	151162640	5635399	3.9	12	0.549	144
N:GEXP:JTB:chr1:153946745:153950451:-:10899	JTB	GEXP	1	153946745	153950451	N:GEXP:RBM8A:chr1:145507557:145513535:+:9939	RBM8A	GEXP	1	145507557	145513535	8433210	3.5	11.6	0.541	144
N:GEXP:RBM8A:chr1:145507557:145513535:+:9939	RBM8A	GEXP	1	145507557	145513535	N:GEXP:SETDB1:chr1:150898815:150937220:+:9869	SETDB1	GEXP	1	150898815	150937220	5385280	3.4	11.5	0.539	144
N:GEXP:CDC42SE1:chr1:151023447:151032125:-:56882	CDC42SE1	GEXP	1	151023447	151032125	N:GEXP:RBM8A:chr1:145507557:145513535:+:9939	RBM8A	GEXP	1	145507557	145513535	5509912	3.1	11.2	0.533	144
N:GEXP:RBM8A:chr1:145507557:145513535:+:9939	RBM8A	GEXP	1	145507557	145513535	N:GEXP:SCAMP3:chr1:155225770:155232176:-:10067	SCAMP3	GEXP	1	155225770	155232176	9712235	3.1	11.1	0.532	144
N:GEXP:PIPSL:chr10:95717897:95721672:-:266971	PIPSL	GEXP	10	95717897	95721672	N:GEXP:RBM8A:chr1:145507557:145513535:+:9939	RBM8A	GEXP	1	145507557	145513535	500000000	3	11.1	0.53	144
N:CNVR:1q21.2:chr1:148627000:148627999::	chr1:148,627,000-148,627,999 (100kb, 1q21.2)	CNVR	1	148627000	148627999	N:GEXP:RBM8A:chr1:145507557:145513535:+:9939	RBM8A	GEXP	1	145507557	145513535	3113465	3.3	11.1	0.557	128
N:GEXP:FDPS:chr1:155278539:155290457:+:2224	FDPS	GEXP	1	155278539	155290457	N:GEXP:RBM8A:chr1:145507557:145513535:+:9939	RBM8A	GEXP	1	145507557	145513535	9765004	3	11.1	0.53	144
N:GEXP:CHTOP:chr1:153606458:153618782:+:26097	CHTOP	GEXP	1	153606458	153618782	N:GEXP:RBM8A:chr1:145507557:145513535:+:9939	RBM8A	GEXP	1	145507557	145513535	8092923	3	11.1	0.531	144
N:GEXP:RBM8A:chr1:145507557:145513535:+:9939	RBM8A	GEXP	1	145507557	145513535	N:GEXP:SF3B4:chr1:149895209:149900144:-:10262	SF3B4	GEXP	1	149895209	149900144	4381674	3	11	0.529	144
N:GEXP:APOA1BP:chr1:156561558:156566601:+:128240	APOA1BP	GEXP	1	156561558	156566601	N:GEXP:RBM8A:chr1:145507557:145513535:+:9939	RBM8A	GEXP	1	145507557	145513535	11048023	2.8	10.9	0.526	144
C:CNVR:1q21.3:chr1:152517846:152613978::BLCA-TP_Gistic_ROI_d_amp	1q21.3 Amplification (Gistic, discrete)	CNVR	1	152517846	152613978	N:GEXP:RBM8A:chr1:145507557:145513535:+:9939	RBM8A	GEXP	1	145507557	145513535	7004311	4.7	10.9		126
N:GEXP:POLR3C:chr1:145592605:145610884:-:10623	POLR3C	GEXP	1	145592605	145610884	N:GEXP:RBM8A:chr1:145507557:145513535:+:9939	RBM8A	GEXP	1	145507557	145513535	79070	2.7	10.8	0.524	144
N:GEXP:LYSMD1:chr1:151132224:151138424:-:388695	LYSMD1	GEXP	1	151132224	151138424	N:GEXP:RBM8A:chr1:145507557:145513535:+:9939	RBM8A	GEXP	1	145507557	145513535	5618689	2.7	10.8	0.523	144
N:GEXP:FAM72D:chr1:143896452:143913143:-:728833	FAM72D	GEXP	1	143896452	143913143	N:GEXP:RBM8A:chr1:145507557:145513535:+:9939	RBM8A	GEXP	1	145507557	145513535	1594414	2.7	10.7	0.523	144
N:GEXP:PRUNE:chr1:150980973:151008189:+:58497	PRUNE	GEXP	1	150980973	151008189	N:GEXP:RBM8A:chr1:145507557:145513535:+:9939	RBM8A	GEXP	1	145507557	145513535	5467438	2.6	10.7	0.521	144
N:GEXP:ANP32E:chr1:150190717:150208504:-:81611	ANP32E	GEXP	1	150190717	150208504	N:GEXP:RBM8A:chr1:145507557:145513535:+:9939	RBM8A	GEXP	1	145507557	145513535	4677182	2.6	10.7	0.522	144
N:GEXP:CHD1L:chr1:146714291:146767443:+:9557	CHD1L	GEXP	1	146714291	146767443	N:GEXP:RBM8A:chr1:145507557:145513535:+:9939	RBM8A	GEXP	1	145507557	145513535	1200756	2.5	10.6	0.519	144
N:GEXP:CACYBP:chr1:174968571:174981163:+:27101	CACYBP	GEXP	1	174968571	174981163	N:GEXP:RBM8A:chr1:145507557:145513535:+:9939	RBM8A	GEXP	1	145507557	145513535	29455036	2.4	10.4	0.516	144
N:CNVR:1q21.1:chr1:144007000:144470999::	chr1:144,007,000-144,470,999 (464Mb, 1q21.1)	CNVR	1	144007000	144470999	N:GEXP:RBM8A:chr1:145507557:145513535:+:9939	RBM8A	GEXP	1	145507557	145513535	1036558	2.6	10.4	0.542	128
N:CNVR:1q21.3:chr1:152760000:152760999::	chr1:152,760,000-152,760,999 (100kb, 1q21.3)	CNVR	1	152760000	152760999	N:GEXP:RBM8A:chr1:145507557:145513535:+:9939	RBM8A	GEXP	1	145507557	145513535	7246465	2.6	10.4	0.617	93
N:CNVR:1q21.1:chr1:144849000:144849999::	chr1:144,849,000-144,849,999 (100kb, 1q21.1)	CNVR	1	144849000	144849999	N:GEXP:RBM8A:chr1:145507557:145513535:+:9939	RBM8A	GEXP	1	145507557	145513535	657558	2.6	10.4	0.542	128
N:CNVR:1q21.3:chr1:152769000:152772999::	chr1:152,769,000-152,772,999 (4Mb, 1q21.3)	CNVR	1	152769000	152772999	N:GEXP:RBM8A:chr1:145507557:145513535:+:9939	RBM8A	GEXP	1	145507557	145513535	7255465	2.5	10.3	0.639	85
N:CNVR:1q21.1:chr1:144471000:144472999::	chr1:144,471,000-144,472,999 (2Mb, 1q21.1)	CNVR	1	144471000	144472999	N:GEXP:RBM8A:chr1:145507557:145513535:+:9939	RBM8A	GEXP	1	145507557	145513535	1034558	2.4	10.2	0.536	128
N:CNVR:1q21.1:chr1:145151000:145152999::	chr1:145,151,000-145,152,999 (2Mb, 1q21.1)	CNVR	1	145151000	145152999	N:GEXP:RBM8A:chr1:145507557:145513535:+:9939	RBM8A	GEXP	1	145507557	145513535	354558	2.3	10	0.533	128
STable 3. Breast invasive Carcinoma
id_a	pretty_label_a	datatype_a	chr_a	start_a	end_a	id_b	pretty_label_b	datatype_b	chr_b	start_b	end_b	link_distance	adj_logged_pvalue	logged_pvalue	correlation	num_nonna
N:CNVR:1q21.1:chr1:145382000:145931999::	chr1:145,382,000-145,931,999 (550Mb, 1q21.1)	CNVR	1	145382000	145931999	N:GEXP:RBM8A:chr1:145507557:145513535:+:9939	RBM8A	GEXP	1	145507557	145513535	0	86.8	95.1	0.636	833
N:GEXP:POLR3C:chr1:145592605:145610884:-:10623	POLR3C	GEXP	1	145592605	145610884	N:GEXP:RBM8A:chr1:145507557:145513535:+:9939	RBM8A	GEXP	1	145507557	145513535	79070	74.5	82.6	0.598	844
N:CNVR:1q21.1:chr1:145932000:146100999::	chr1:145,932,000-146,100,999 (169Mb, 1q21.1)	CNVR	1	145932000	146100999	N:GEXP:RBM8A:chr1:145507557:145513535:+:9939	RBM8A	GEXP	1	145507557	145513535	418465	71.8	80.1	0.594	833
N:CNVR:1q21.2:chr1:147478000:147831999::	chr1:147,478,000-147,831,999 (354Mb, 1q21.2)	CNVR	1	147478000	147831999	N:GEXP:RBM8A:chr1:145507557:145513535:+:9939	RBM8A	GEXP	1	145507557	145513535	1964465	67.7	75.9	0.581	833
N:GEXP:ILF2:chr1:153634514:153643479:-:3608	ILF2	GEXP	1	153634514	153643479	N:GEXP:RBM8A:chr1:145507557:145513535:+:9939	RBM8A	GEXP	1	145507557	145513535	8120979	64.8	72.9	0.568	844
N:CNVR:1q21:chr1:146784000:147477999::	chr1:146,784,000-147,477,999 (694Mb, 1q21)	CNVR	1	146784000	147477999	N:GEXP:RBM8A:chr1:145507557:145513535:+:9939	RBM8A	GEXP	1	145507557	145513535	1270465	63.1	71.4	0.566	833
N:CNVR:1q21.1:chr1:146101000:146783999::	chr1:146,101,000-146,783,999 (683Mb, 1q21.1)	CNVR	1	146101000	146783999	N:GEXP:RBM8A:chr1:145507557:145513535:+:9939	RBM8A	GEXP	1	145507557	145513535	587465	61.5	69.8	0.561	833
N:CNVR:1q21.1:chr1:145373000:145381999::	chr1:145,373,000-145,381,999 (9Mb, 1q21.1)	CNVR	1	145373000	145381999	N:GEXP:RBM8A:chr1:145507557:145513535:+:9939	RBM8A	GEXP	1	145507557	145513535	125558	60.7	69	0.569	795
N:GEXP:RBM8A:chr1:145507557:145513535:+:9939	RBM8A	GEXP	1	145507557	145513535	N:GEXP:SETDB1:chr1:150898815:150937220:+:9869	SETDB1	GEXP	1	150898815	150937220	5385280	59.5	67.6	0.55	844
N:GEXP:CCT3:chr1:156278752:156308206:-:7203	CCT3	GEXP	1	156278752	156308206	N:GEXP:RBM8A:chr1:145507557:145513535:+:9939	RBM8A	GEXP	1	145507557	145513535	10765217	57	65.1	0.542	844
N:CNVR:1q21.1:chr1:144901000:144904999::	chr1:144,901,000-144,904,999 (4Mb, 1q21.1)	CNVR	1	144901000	144904999	N:GEXP:RBM8A:chr1:145507557:145513535:+:9939	RBM8A	GEXP	1	145507557	145513535	602558	56.2	64.5	0.543	833
N:CNVR:1q21.2:chr1:147832000:147843999::	chr1:147,832,000-147,843,999 (12Mb, 1q21.2)	CNVR	1	147832000	147843999	N:GEXP:RBM8A:chr1:145507557:145513535:+:9939	RBM8A	GEXP	1	145507557	145513535	2318465	55.4	63.7	0.55	795
N:CNVR:1q21.1:chr1:145287000:145372999::	chr1:145,287,000-145,372,999 (86Mb, 1q21.1)	CNVR	1	145287000	145372999	N:GEXP:RBM8A:chr1:145507557:145513535:+:9939	RBM8A	GEXP	1	145507557	145513535	134558	55.4	63.7	0.54	833
N:CNVR:1q21.1:chr1:144922000:144947999::	chr1:144,922,000-144,947,999 (26Mb, 1q21.1)	CNVR	1	144922000	144947999	N:GEXP:RBM8A:chr1:145507557:145513535:+:9939	RBM8A	GEXP	1	145507557	145513535	559558	55	63.3	0.538	833
N:GEXP:RBM8A:chr1:145507557:145513535:+:9939	RBM8A	GEXP	1	145507557	145513535	N:GEXP:UBQLN4:chr1:156005092:156023516:-:56893	UBQLN4	GEXP	1	156005092	156023516	10491557	54.9	63	0.534	844
N:CNVR:1q21.1:chr1:144916000:144921999::	chr1:144,916,000-144,921,999 (6Mb, 1q21.1)	CNVR	1	144916000	144921999	N:GEXP:RBM8A:chr1:145507557:145513535:+:9939	RBM8A	GEXP	1	145507557	145513535	585558	54.3	62.6	0.536	833
N:CNVR:1q21.1:chr1:144905000:144913999::	chr1:144,905,000-144,913,999 (9Mb, 1q21.1)	CNVR	1	144905000	144913999	N:GEXP:RBM8A:chr1:145507557:145513535:+:9939	RBM8A	GEXP	1	145507557	145513535	593558	54.3	62.6	0.54	818
N:CNVR:1q21.1:chr1:144914000:144914999::	chr1:144,914,000-144,914,999 (100kb, 1q21.1)	CNVR	1	144914000	144914999	N:GEXP:RBM8A:chr1:145507557:145513535:+:9939	RBM8A	GEXP	1	145507557	145513535	592558	53.7	62	0.533	833
N:CNVR:1q21:chr1:149816000:150807999::	chr1:149,816,000-150,807,999 (992Mb, 1q21)	CNVR	1	149816000	150807999	N:GEXP:RBM8A:chr1:145507557:145513535:+:9939	RBM8A	GEXP	1	145507557	145513535	4302465	53.6	61.9	0.533	833
N:CNVR:1q21.2:chr1:149758000:149815999::	chr1:149,758,000-149,815,999 (58Mb, 1q21.2)	CNVR	1	149758000	149815999	N:GEXP:RBM8A:chr1:145507557:145513535:+:9939	RBM8A	GEXP	1	145507557	145513535	4244465	53.5	61.8	0.533	833
N:CNVR:1q21.2:chr1:147844000:147844999::	chr1:147,844,000-147,844,999 (100kb, 1q21.2)	CNVR	1	147844000	147844999	N:GEXP:RBM8A:chr1:145507557:145513535:+:9939	RBM8A	GEXP	1	145507557	145513535	2330465	53.3	61.6	0.532	833
N:GEXP:HDGF:chr1:156711899:156736717:-:3068	HDGF	GEXP	1	156711899	156736717	N:GEXP:RBM8A:chr1:145507557:145513535:+:9939	RBM8A	GEXP	1	145507557	145513535	11198364	53.3	61.4	0.528	844
N:CNVR:1q21.1:chr1:144896000:144897999::	chr1:144,896,000-144,897,999 (2Mb, 1q21.1)	CNVR	1	144896000	144897999	N:GEXP:RBM8A:chr1:145507557:145513535:+:9939	RBM8A	GEXP	1	145507557	145513535	609558	52.6	60.9	0.529	833
N:CNVR:1q21.1:chr1:144948000:145150999::	chr1:144,948,000-145,150,999 (203Mb, 1q21.1)	CNVR	1	144948000	145150999	N:GEXP:RBM8A:chr1:145507557:145513535:+:9939	RBM8A	GEXP	1	145507557	145513535	356558	52.5	60.8	0.529	833
N:CNVR:1q21.1:chr1:145156000:145234999::	chr1:145,156,000-145,234,999 (79Mb, 1q21.1)	CNVR	1	145156000	145234999	N:GEXP:RBM8A:chr1:145507557:145513535:+:9939	RBM8A	GEXP	1	145507557	145513535	272558	52.3	60.6	0.528	833
N:CNVR:1q21.2:chr1:147930000:148572999::	chr1:147,930,000-148,572,999 (643Mb, 1q21.2)	CNVR	1	147930000	148572999	N:GEXP:RBM8A:chr1:145507557:145513535:+:9939	RBM8A	GEXP	1	145507557	145513535	2416465	52.1	60.4	0.527	833
N:GEXP:RBM8A:chr1:145507557:145513535:+:9939	RBM8A	GEXP	1	145507557	145513535	N:GEXP:VPS72:chr1:151148934:151162640:-:6944	VPS72	GEXP	1	151148934	151162640	5635399	51.9	60	0.523	844
N:CNVR:1q21.2:chr1:147845000:147929999::	chr1:147,845,000-147,929,999 (85Mb, 1q21.2)	CNVR	1	147845000	147929999	N:GEXP:RBM8A:chr1:145507557:145513535:+:9939	RBM8A	GEXP	1	145507557	145513535	2331465	51.7	60	0.526	833
N:CNVR:1q21.1:chr1:144915000:144915999::	chr1:144,915,000-144,915,999 (100kb, 1q21.1)	CNVR	1	144915000	144915999	N:GEXP:RBM8A:chr1:145507557:145513535:+:9939	RBM8A	GEXP	1	145507557	145513535	591558	51.5	59.8	0.528	821
N:GEXP:PIPSL:chr10:95717897:95721672:-:266971	PIPSL	GEXP	10	95717897	95721672	N:GEXP:RBM8A:chr1:145507557:145513535:+:9939	RBM8A	GEXP	1	145507557	145513535	500000000	51.5	59.5	0.521	844
N:CNVR:1q21.1:chr1:144898000:144900999::	chr1:144,898,000-144,900,999 (3Mb, 1q21.1)	CNVR	1	144898000	144900999	N:GEXP:RBM8A:chr1:145507557:145513535:+:9939	RBM8A	GEXP	1	145507557	145513535	606558	51.1	59.4	0.529	813
N:CNVR:1q21.3:chr1:153329000:153672999::	chr1:153,329,000-153,672,999 (344Mb, 1q21.3)	CNVR	1	153329000	153672999	N:GEXP:RBM8A:chr1:145507557:145513535:+:9939	RBM8A	GEXP	1	145507557	145513535	7815465	51	59.3	0.523	833
N:CNVR:1q21.1:chr1:145235000:145286999::	chr1:145,235,000-145,286,999 (52Mb, 1q21.1)	CNVR	1	145235000	145286999	N:GEXP:RBM8A:chr1:145507557:145513535:+:9939	RBM8A	GEXP	1	145507557	145513535	220558	50.8	59.1	0.522	833
N:GEXP:POGK:chr1:166808724:166823709:+:57645	POGK	GEXP	1	166808724	166823709	N:GEXP:RBM8A:chr1:145507557:145513535:+:9939	RBM8A	GEXP	1	145507557	145513535	21295189	50.8	58.9	0.519	844
N:CNVR:1q21.3:chr1:151347000:152463999::	chr1:151,347,000-152,463,999 (1bp, 1q21.3)	CNVR	1	151347000	152463999	N:GEXP:RBM8A:chr1:145507557:145513535:+:9939	RBM8A	GEXP	1	145507557	145513535	5833465	50.5	58.8	0.521	833
N:CNVR:1q21.3:chr1:152591000:152755999::	chr1:152,591,000-152,755,999 (165Mb, 1q21.3)	CNVR	1	152591000	152755999	N:GEXP:RBM8A:chr1:145507557:145513535:+:9939	RBM8A	GEXP	1	145507557	145513535	7077465	50.4	58.7	0.521	833
N:CNVR:1q21.1:chr1:145153000:145155999::	chr1:145,153,000-145,155,999 (3Mb, 1q21.1)	CNVR	1	145153000	145155999	N:GEXP:RBM8A:chr1:145507557:145513535:+:9939	RBM8A	GEXP	1	145507557	145513535	351558	50.3	58.6	0.526	811
N:GEXP:ISG20L2:chr1:156692413:156698211:-:81875	ISG20L2	GEXP	1	156692413	156698211	N:GEXP:RBM8A:chr1:145507557:145513535:+:9939	RBM8A	GEXP	1	145507557	145513535	11178878	50.4	58.4	0.517	844
N:CNVR:SRGAP2:chr1:153328000:153328999::	chr1:153,328,000-153,328,999 (100kb, SRGAP2)	CNVR	1	153328000	153328999	N:GEXP:RBM8A:chr1:145507557:145513535:+:9939	RBM8A	GEXP	1	145507557	145513535	7814465	50	58.3	0.519	833
N:CNVR:1q21.3:chr1:152779000:153327999::	chr1:152,779,000-153,327,999 (549Mb, 1q21.3)	CNVR	1	152779000	153327999	N:GEXP:RBM8A:chr1:145507557:145513535:+:9939	RBM8A	GEXP	1	145507557	145513535	7265465	49.8	58.1	0.519	833
N:GEXP:PRCC:chr1:156737274:156770609:+:5546	PRCC	GEXP	1	156737274	156770609	N:GEXP:RBM8A:chr1:145507557:145513535:+:9939	RBM8A	GEXP	1	145507557	145513535	11223739	49.9	58	0.515	844
N:CNVR:1q21.3:chr1:150810000:151346999::	chr1:150,810,000-151,346,999 (537Mb, 1q21.3)	CNVR	1	150810000	151346999	N:GEXP:RBM8A:chr1:145507557:145513535:+:9939	RBM8A	GEXP	1	145507557	145513535	5296465	49.6	57.9	0.518	833
N:CNVR:1q21.3:chr1:152466000:152554999::	chr1:152,466,000-152,554,999 (89Mb, 1q21.3)	CNVR	1	152466000	152554999	N:GEXP:RBM8A:chr1:145507557:145513535:+:9939	RBM8A	GEXP	1	145507557	145513535	6952465	48.7	57	0.514	833
N:CNVR:1q21.3:chr1:150545625:150628279::Gistic_ROI_r_amp	1q21.3 Amplification (Gistic, continuous)	CNVR	1	150545625	150628279	N:GEXP:RBM8A:chr1:145507557:145513535:+:9939	RBM8A	GEXP	1	145507557	145513535	5032090	48	56.3	0.514	824
N:CNVR:SRGAP2:chr1:152590000:152590999::	chr1:152,590,000-152,590,999 (100kb, SRGAP2)	CNVR	1	152590000	152590999	N:GEXP:RBM8A:chr1:145507557:145513535:+:9939	RBM8A	GEXP	1	145507557	145513535	7076465	47.3	55.6	0.509	833
N:GEXP:PEX11B:chr1:145516165:145523732:+:8799	PEX11B	GEXP	1	145516165	145523732	N:GEXP:RBM8A:chr1:145507557:145513535:+:9939	RBM8A	GEXP	1	145507557	145513535	2630	47.3	55.4	0.505	844
N:CNVR:SRGAP2:chr1:152464000:152465999::	chr1:152,464,000-152,465,999 (2Mb, SRGAP2)	CNVR	1	152464000	152465999	N:GEXP:RBM8A:chr1:145507557:145513535:+:9939	RBM8A	GEXP	1	145507557	145513535	6950465	46.9	55.2	0.507	833
N:GEXP:RBM8A:chr1:145507557:145513535:+:9939	RBM8A	GEXP	1	145507557	145513535	N:GEXP:UBAP2L:chr1:154192655:154243986:+:9898	UBAP2L	GEXP	1	154192655	154243986	8679120	46.9	55	0.503	844
N:CNVR:1q21.3:chr1:150808000:150809999::	chr1:150,808,000-150,809,999 (2Mb, 1q21.3)	CNVR	1	150808000	150809999	N:GEXP:RBM8A:chr1:145507557:145513535:+:9939	RBM8A	GEXP	1	145507557	145513535	5294465	46.2	54.5	0.504	833
N:CNVR:1q21.2:chr1:148637000:148662999::	chr1:148,637,000-148,662,999 (26Mb, 1q21.2)	CNVR	1	148637000	148662999	N:GEXP:RBM8A:chr1:145507557:145513535:+:9939	RBM8A	GEXP	1	145507557	145513535	3123465	44.9	53.2	0.499	833
N:GEXP:CENPL:chr1:173768688:173793777:-:91687	CENPL	GEXP	1	173768688	173793777	N:GEXP:RBM8A:chr1:145507557:145513535:+:9939	RBM8A	GEXP	1	145507557	145513535	28255153	45	53	0.495	844
N:CNVR:1q21.1:chr1:144881000:144895999::	chr1:144,881,000-144,895,999 (15Mb, 1q21.1)	CNVR	1	144881000	144895999	N:GEXP:RBM8A:chr1:145507557:145513535:+:9939	RBM8A	GEXP	1	145507557	145513535	611558	43.9	52.2	0.495	833
N:GEXP:MRPL9:chr1:151732123:151736040:-:65005	MRPL9	GEXP	1	151732123	151736040	N:GEXP:RBM8A:chr1:145507557:145513535:+:9939	RBM8A	GEXP	1	145507557	145513535	6218588	43.9	52	0.491	844
N:CNVR:1q21.3:chr1:152776000:152778999::	chr1:152,776,000-152,778,999 (3Mb, 1q21.3)	CNVR	1	152776000	152778999	N:GEXP:RBM8A:chr1:145507557:145513535:+:9939	RBM8A	GEXP	1	145507557	145513535	7262465	43.6	51.9	0.493	833
N:CNVR:1q21.2:chr1:148573000:148574999::	chr1:148,573,000-148,574,999 (2Mb, 1q21.2)	CNVR	1	148573000	148574999	N:GEXP:RBM8A:chr1:145507557:145513535:+:9939	RBM8A	GEXP	1	145507557	145513535	3059465	43.4	51.7	0.499	808
N:GEXP:GPR89A:chr1:145764595:145827103:-:653519	GPR89A	GEXP	1	145764595	145827103	N:GEXP:RBM8A:chr1:145507557:145513535:+:9939	RBM8A	GEXP	1	145507557	145513535	251060	43.2	51.3	0.488	844
N:GEXP:FLAD1:chr1:154955770:154965587:+:80308	FLAD1	GEXP	1	154955770	154965587	N:GEXP:RBM8A:chr1:145507557:145513535:+:9939	RBM8A	GEXP	1	145507557	145513535	9442235	43.1	51.2	0.488	844
N:CNVR:1q21.3:chr1:153694000:155188999::	chr1:153,694,000-155,188,999 (1bp, 1q21.3)	CNVR	1	153694000	155188999	N:GEXP:RBM8A:chr1:145507557:145513535:+:9939	RBM8A	GEXP	1	145507557	145513535	8180465	42.8	51.1	0.49	833
N:GEXP:CHTOP:chr1:153606458:153618782:+:26097	CHTOP	GEXP	1	153606458	153618782	N:GEXP:RBM8A:chr1:145507557:145513535:+:9939	RBM8A	GEXP	1	145507557	145513535	8092923	42.1	50.2	0.483	844
N:CNVR:SRGAP2:chr1:153689000:153693999::	chr1:153,689,000-153,693,999 (5Mb, SRGAP2)	CNVR	1	153689000	153693999	N:GEXP:RBM8A:chr1:145507557:145513535:+:9939	RBM8A	GEXP	1	145507557	145513535	8175465	41.8	50.1	0.486	833
N:GEXP:PRPF3:chr1:150293928:150325704:+:9129	PRPF3	GEXP	1	150293928	150325704	N:GEXP:RBM8A:chr1:145507557:145513535:+:9939	RBM8A	GEXP	1	145507557	145513535	4780393	41.7	49.8	0.482	844
N:CNVR:1q21.3:chr1:152756000:152759999::	chr1:152,756,000-152,759,999 (4Mb, 1q21.3)	CNVR	1	152756000	152759999	N:GEXP:RBM8A:chr1:145507557:145513535:+:9939	RBM8A	GEXP	1	145507557	145513535	7242465	41.4	49.7	0.484	833
N:CNVR:SRGAP2:chr1:153673000:153688999::	chr1:153,673,000-153,688,999 (16Mb, SRGAP2)	CNVR	1	153673000	153688999	N:GEXP:RBM8A:chr1:145507557:145513535:+:9939	RBM8A	GEXP	1	145507557	145513535	8159465	41.2	49.5	0.483	833
N:CNVR:1q21.2:chr1:149748000:149757999::	chr1:149,748,000-149,757,999 (10Mb, 1q21.2)	CNVR	1	149748000	149757999	N:GEXP:RBM8A:chr1:145507557:145513535:+:9939	RBM8A	GEXP	1	145507557	145513535	4234465	41	49.3	0.482	833
N:CNVR:SRGAP2:chr1:152773000:152773999::	chr1:152,773,000-152,773,999 (100kb, SRGAP2)	CNVR	1	152773000	152773999	N:GEXP:RBM8A:chr1:145507557:145513535:+:9939	RBM8A	GEXP	1	145507557	145513535	7259465	40.9	49.2	0.482	833
N:GEXP:C1ORF131:chr1:231359509:231376924:-:128061	C1ORF131	GEXP	1	231359509	231376924	N:GEXP:RBM8A:chr1:145507557:145513535:+:9939	RBM8A	GEXP	1	145507557	145513535	85845974	41.1	49.1	0.479	844
N:GEXP:RBM8A:chr1:145507557:145513535:+:9939	RBM8A	GEXP	1	145507557	145513535	N:GEXP:UBE2Q1:chr1:154521051:154531120:-:55585	UBE2Q1	GEXP	1	154521051	154531120	9007516	40.5	48.6	0.476	844
N:CNVR:1q21.2:chr1:149740000:149747999::	chr1:149,740,000-149,747,999 (8Mb, 1q21.2)	CNVR	1	149740000	149747999	N:GEXP:RBM8A:chr1:145507557:145513535:+:9939	RBM8A	GEXP	1	145507557	145513535	4226465	40.3	48.6	0.491	789
N:GEXP:C1ORF112:chr1:169631245:169822229:+:55732	C1ORF112	GEXP	1	169631245	169822229	N:GEXP:RBM8A:chr1:145507557:145513535:+:9939	RBM8A	GEXP	1	145507557	145513535	24117710	40.5	48.5	0.476	844
N:CNVR:1q23.1:chr1:155666000:157481999::	chr1:155,666,000-157,481,999 (2bp, 1q23.1)	CNVR	1	155666000	157481999	N:GEXP:RBM8A:chr1:145507557:145513535:+:9939	RBM8A	GEXP	1	145507557	145513535	10152465	40.1	48.4	0.478	833
N:CNVR:1q22:chr1:155189000:155201999::	chr1:155,189,000-155,201,999 (13Mb, 1q22)	CNVR	1	155189000	155201999	N:GEXP:RBM8A:chr1:145507557:145513535:+:9939	RBM8A	GEXP	1	145507557	145513535	9675465	39.8	48.1	0.477	833
N:CNVR:SRGAP2:chr1:152774000:152775999::	chr1:152,774,000-152,775,999 (2Mb, SRGAP2)	CNVR	1	152774000	152775999	N:GEXP:RBM8A:chr1:145507557:145513535:+:9939	RBM8A	GEXP	1	145507557	145513535	7260465	39.6	47.9	0.481	812
N:CNVR:1q21.2:chr1:148663000:148789999::	chr1:148,663,000-148,789,999 (127Mb, 1q21.2)	CNVR	1	148663000	148789999	N:GEXP:RBM8A:chr1:145507557:145513535:+:9939	RBM8A	GEXP	1	145507557	145513535	3149465	39.6	47.9	0.476	833
N:CNVR:1q21.1:chr1:145151000:145152999::	chr1:145,151,000-145,152,999 (2Mb, 1q21.1)	CNVR	1	145151000	145152999	N:GEXP:RBM8A:chr1:145507557:145513535:+:9939	RBM8A	GEXP	1	145507557	145513535	354558	39.5	47.8	0.475	833
N:CNVR:1q22:chr1:155202000:155660999::	chr1:155,202,000-155,660,999 (459Mb, 1q22)	CNVR	1	155202000	155660999	N:GEXP:RBM8A:chr1:145507557:145513535:+:9939	RBM8A	GEXP	1	145507557	145513535	9688465	39	47.3	0.473	833
N:CNVR:1q22:chr1:155664000:155665999::	chr1:155,664,000-155,665,999 (2Mb, 1q22)	CNVR	1	155664000	155665999	N:GEXP:RBM8A:chr1:145507557:145513535:+:9939	RBM8A	GEXP	1	145507557	145513535	10150465	37.4	45.7	0.471	815
N:CNVR:1q21.2:chr1:148628000:148636999::	chr1:148,628,000-148,636,999 (9Mb, 1q21.2)	CNVR	1	148628000	148636999	N:GEXP:RBM8A:chr1:145507557:145513535:+:9939	RBM8A	GEXP	1	145507557	145513535	3114465	37.3	45.6	0.465	833
N:CNVR:SRGAP2:chr1:157482000:157482999::	chr1:157,482,000-157,482,999 (100kb, SRGAP2)	CNVR	1	157482000	157482999	N:GEXP:RBM8A:chr1:145507557:145513535:+:9939	RBM8A	GEXP	1	145507557	145513535	11968465	37	45.3	0.464	833
N:CNVR:1q23.1:chr1:157483000:158514999::	chr1:157,483,000-158,514,999 (1bp, 1q23.1)	CNVR	1	157483000	158514999	N:GEXP:RBM8A:chr1:145507557:145513535:+:9939	RBM8A	GEXP	1	145507557	145513535	11969465	36.9	45.2	0.463	833
N:CNVR:1q21.2:chr1:148575000:148575999::	chr1:148,575,000-148,575,999 (100kb, 1q21.2)	CNVR	1	148575000	148575999	N:GEXP:RBM8A:chr1:145507557:145513535:+:9939	RBM8A	GEXP	1	145507557	145513535	3061465	36.8	45.1	0.463	833
N:CNVR:1q23:chr1:158966000:159601999::	chr1:158,966,000-159,601,999 (636Mb, 1q23)	CNVR	1	158966000	159601999	N:GEXP:RBM8A:chr1:145507557:145513535:+:9939	RBM8A	GEXP	1	145507557	145513535	13452465	36.7	45	0.463	833
N:CNVR:SRGAP2:chr1:159603000:159623999::	chr1:159,603,000-159,623,999 (21Mb, SRGAP2)	CNVR	1	159603000	159623999	N:GEXP:RBM8A:chr1:145507557:145513535:+:9939	RBM8A	GEXP	1	145507557	145513535	14089465	36.5	44.8	0.462	833
N:CNVR:1q21.2:chr1:148627000:148627999::	chr1:148,627,000-148,627,999 (100kb, 1q21.2)	CNVR	1	148627000	148627999	N:GEXP:RBM8A:chr1:145507557:145513535:+:9939	RBM8A	GEXP	1	145507557	145513535	3113465	36.4	44.7	0.461	833
N:CNVR:1q21.1:chr1:144869000:144880999::	chr1:144,869,000-144,880,999 (12Mb, 1q21.1)	CNVR	1	144869000	144880999	N:GEXP:RBM8A:chr1:145507557:145513535:+:9939	RBM8A	GEXP	1	145507557	145513535	626558	36.3	44.6	0.461	833
N:CNVR:1q23.1:chr1:158874000:158959999::	chr1:158,874,000-158,959,999 (86Mb, 1q23.1)	CNVR	1	158874000	158959999	N:GEXP:RBM8A:chr1:145507557:145513535:+:9939	RBM8A	GEXP	1	145507557	145513535	13360465	35.9	44.2	0.459	833
N:CNVR:1q21.2:chr1:149732000:149739999::	chr1:149,732,000-149,739,999 (8Mb, 1q21.2)	CNVR	1	149732000	149739999	N:GEXP:RBM8A:chr1:145507557:145513535:+:9939	RBM8A	GEXP	1	145507557	145513535	4218465	35.6	43.9	0.458	833
N:CNVR:1q21.2:chr1:148586000:148626999::	chr1:148,586,000-148,626,999 (41Mb, 1q21.2)	CNVR	1	148586000	148626999	N:GEXP:RBM8A:chr1:145507557:145513535:+:9939	RBM8A	GEXP	1	145507557	145513535	3072465	35.5	43.8	0.466	798
N:CNVR:1q23.1:chr1:158516000:158866999::	chr1:158,516,000-158,866,999 (351Mb, 1q23.1)	CNVR	1	158516000	158866999	N:GEXP:RBM8A:chr1:145507557:145513535:+:9939	RBM8A	GEXP	1	145507557	145513535	13002465	35.2	43.5	0.455	833
N:CNVR:SRGAP2:chr1:159624000:159625999::	chr1:159,624,000-159,625,999 (2Mb, SRGAP2)	CNVR	1	159624000	159625999	N:GEXP:RBM8A:chr1:145507557:145513535:+:9939	RBM8A	GEXP	1	145507557	145513535	14110465	34.8	43.1	0.454	833
N:CNVR:1q24.1:chr1:165940000:166183999::	chr1:165,940,000-166,183,999 (244Mb, 1q24.1)	CNVR	1	165940000	166183999	N:GEXP:RBM8A:chr1:145507557:145513535:+:9939	RBM8A	GEXP	1	145507557	145513535	20426465	34.6	42.9	0.453	833
N:CNVR:1q21.2:chr1:148576000:148584999::	chr1:148,576,000-148,584,999 (9Mb, 1q21.2)	CNVR	1	148576000	148584999	N:GEXP:RBM8A:chr1:145507557:145513535:+:9939	RBM8A	GEXP	1	145507557	145513535	3062465	34.1	42.4	0.454	819
N:CNVR:SRGAP2:chr1:159602000:159602999::	chr1:159,602,000-159,602,999 (100kb, SRGAP2)	CNVR	1	159602000	159602999	N:GEXP:RBM8A:chr1:145507557:145513535:+:9939	RBM8A	GEXP	1	145507557	145513535	14088465	34.1	42.4	0.45	833
N:CNVR:1q24.1:chr1:165836000:165938999::	chr1:165,836,000-165,938,999 (103Mb, 1q24.1)	CNVR	1	165836000	165938999	N:GEXP:RBM8A:chr1:145507557:145513535:+:9939	RBM8A	GEXP	1	145507557	145513535	20322465	34	42.3	0.45	833
N:CNVR:1q21.2:chr1:148585000:148585999::	chr1:148,585,000-148,585,999 (100kb, 1q21.2)	CNVR	1	148585000	148585999	N:GEXP:RBM8A:chr1:145507557:145513535:+:9939	RBM8A	GEXP	1	145507557	145513535	3071465	33.8	42.1	0.449	833
N:CNVR:1q23:chr1:159626000:160675999::	chr1:159,626,000-160,675,999 (1bp, 1q23)	CNVR	1	159626000	160675999	N:GEXP:RBM8A:chr1:145507557:145513535:+:9939	RBM8A	GEXP	1	145507557	145513535	14112465	33.5	41.8	0.448	833
N:CNVR:1q23.3:chr1:161704000:162387999::	chr1:161,704,000-162,387,999 (684Mb, 1q23.3)	CNVR	1	161704000	162387999	N:GEXP:RBM8A:chr1:145507557:145513535:+:9939	RBM8A	GEXP	1	145507557	145513535	16190465	33.3	41.6	0.446	833
N:CNVR:SRGAP2:chr1:166184000:166392999::	chr1:166,184,000-166,392,999 (209Mb, SRGAP2)	CNVR	1	166184000	166392999	N:GEXP:RBM8A:chr1:145507557:145513535:+:9939	RBM8A	GEXP	1	145507557	145513535	20670465	33.2	41.5	0.446	833
N:CNVR:1q23.3:chr1:161649000:161701999::	chr1:161,649,000-161,701,999 (53Mb, 1q23.3)	CNVR	1	161649000	161701999	N:GEXP:RBM8A:chr1:145507557:145513535:+:9939	RBM8A	GEXP	1	145507557	145513535	16135465	33.2	41.5	0.446	833
N:CNVR:SRGAP2:chr1:166403000:166551999::	chr1:166,403,000-166,551,999 (149Mb, SRGAP2)	CNVR	1	166403000	166551999	N:GEXP:RBM8A:chr1:145507557:145513535:+:9939	RBM8A	GEXP	1	145507557	145513535	20889465	33	41.3	0.445	833
N:CNVR:1q23.3:chr1:160676000:161477999::	chr1:160,676,000-161,477,999 (802Mb, 1q23.3)	CNVR	1	160676000	161477999	N:GEXP:RBM8A:chr1:145507557:145513535:+:9939	RBM8A	GEXP	1	145507557	145513535	15162465	33	41.3	0.445	833
C:CNVR:1q21.3:chr1:150545625:150628279::Gistic_ROI_d_amp	1q21.3 Amplification (Gistic, discrete)	CNVR	1	150545625	150628279	N:GEXP:RBM8A:chr1:145507557:145513535:+:9939	RBM8A	GEXP	1	145507557	145513535	5032090	35.3	41.3		824
N:CNVR:SRGAP2:chr1:162388000:162388999::	chr1:162,388,000-162,388,999 (100kb, SRGAP2)	CNVR	1	162388000	162388999	N:GEXP:RBM8A:chr1:145507557:145513535:+:9939	RBM8A	GEXP	1	145507557	145513535	16874465	32.7	41	0.443	833
N:CNVR:SRGAP2:chr1:158963000:158965999::	chr1:158,963,000-158,965,999 (3Mb, SRGAP2)	CNVR	1	158963000	158965999	N:GEXP:RBM8A:chr1:145507557:145513535:+:9939	RBM8A	GEXP	1	145507557	145513535	13449465	32.7	41	0.455	786
N:CNVR:SRGAP2:chr1:158960000:158961999::	chr1:158,960,000-158,961,999 (2Mb, SRGAP2)	CNVR	1	158960000	158961999	N:GEXP:RBM8A:chr1:145507557:145513535:+:9939	RBM8A	GEXP	1	145507557	145513535	13446465	32.6	40.9	0.455	785
N:CNVR:1q24.1:chr1:165835000:165835999::	chr1:165,835,000-165,835,999 (100kb, 1q24.1)	CNVR	1	165835000	165835999	N:GEXP:RBM8A:chr1:145507557:145513535:+:9939	RBM8A	GEXP	1	145507557	145513535	20321465	32.6	40.9	0.443	833
N:CNVR:1q21.2:chr1:149713000:149731999::	chr1:149,713,000-149,731,999 (19Mb, 1q21.2)	CNVR	1	149713000	149731999	N:GEXP:RBM8A:chr1:145507557:145513535:+:9939	RBM8A	GEXP	1	145507557	145513535	4199465	32.5	40.8	0.443	833
N:CNVR:1q24.1:chr1:165618000:165834999::	chr1:165,618,000-165,834,999 (217Mb, 1q24.1)	CNVR	1	165618000	165834999	N:GEXP:RBM8A:chr1:145507557:145513535:+:9939	RBM8A	GEXP	1	145507557	145513535	20104465	32.4	40.7	0.442	833
N:CNVR:1q24:chr1:166554000:167764999::	chr1:166,554,000-167,764,999 (1bp, 1q24)	CNVR	1	166554000	167764999	N:GEXP:RBM8A:chr1:145507557:145513535:+:9939	RBM8A	GEXP	1	145507557	145513535	21040465	32.4	40.7	0.442	833
N:CNVR:1q21.2:chr1:148870000:148870999::	chr1:148,870,000-148,870,999 (100kb, 1q21.2)	CNVR	1	148870000	148870999	N:GEXP:RBM8A:chr1:145507557:145513535:+:9939	RBM8A	GEXP	1	145507557	145513535	3356465	31.9	40.2	0.439	833
N:CNVR:1q23.3:chr1:162389000:165617999::	chr1:162,389,000-165,617,999 (3bp, 1q23.3)	CNVR	1	162389000	165617999	N:GEXP:RBM8A:chr1:145507557:145513535:+:9939	RBM8A	GEXP	1	145507557	145513535	16875465	31.9	40.2	0.439	833
N:CNVR:SRGAP2:chr1:166393000:166402999::	chr1:166,393,000-166,402,999 (10Mb, SRGAP2)	CNVR	1	166393000	166402999	N:GEXP:RBM8A:chr1:145507557:145513535:+:9939	RBM8A	GEXP	1	145507557	145513535	20879465	31.5	39.8	0.437	833
N:CNVR:SRGAP2:chr1:161702000:161703999::	chr1:161,702,000-161,703,999 (2Mb, SRGAP2)	CNVR	1	161702000	161703999	N:GEXP:RBM8A:chr1:145507557:145513535:+:9939	RBM8A	GEXP	1	145507557	145513535	16188465	31.3	39.6	0.436	833
N:CNVR:SRGAP2:chr1:165939000:165939999::	chr1:165,939,000-165,939,999 (100kb, SRGAP2)	CNVR	1	165939000	165939999	N:GEXP:RBM8A:chr1:145507557:145513535:+:9939	RBM8A	GEXP	1	145507557	145513535	20425465	31.3	39.6	0.436	833
N:CNVR:1q23.3:chr1:161480000:161495999::	chr1:161,480,000-161,495,999 (16Mb, 1q23.3)	CNVR	1	161480000	161495999	N:GEXP:RBM8A:chr1:145507557:145513535:+:9939	RBM8A	GEXP	1	145507557	145513535	15966465	31.2	39.5	0.439	817
N:CNVR:SRGAP2:chr1:152587000:152589999::	chr1:152,587,000-152,589,999 (3Mb, SRGAP2)	CNVR	1	152587000	152589999	N:GEXP:RBM8A:chr1:145507557:145513535:+:9939	RBM8A	GEXP	1	145507557	145513535	7073465	31	39.3	0.52	556
N:CNVR:SRGAP2:chr1:167767000:167767999::	chr1:167,767,000-167,767,999 (100kb, SRGAP2)	CNVR	1	167767000	167767999	N:GEXP:RBM8A:chr1:145507557:145513535:+:9939	RBM8A	GEXP	1	145507557	145513535	22253465	30.9	39.2	0.439	814
N:CNVR:1q23.3:chr1:161478000:161479999::	chr1:161,478,000-161,479,999 (2Mb, 1q23.3)	CNVR	1	161478000	161479999	N:GEXP:RBM8A:chr1:145507557:145513535:+:9939	RBM8A	GEXP	1	145507557	145513535	15964465	30.8	39.1	0.433	833
N:CNVR:1q23.3:chr1:161648000:161648999::	chr1:161,648,000-161,648,999 (100kb, 1q23.3)	CNVR	1	161648000	161648999	N:GEXP:RBM8A:chr1:145507557:145513535:+:9939	RBM8A	GEXP	1	145507557	145513535	16134465	30.6	38.9	0.433	833
N:CNVR:1q21.2:chr1:148790000:148869999::	chr1:148,790,000-148,869,999 (80Mb, 1q21.2)	CNVR	1	148790000	148869999	N:GEXP:RBM8A:chr1:145507557:145513535:+:9939	RBM8A	GEXP	1	145507557	145513535	3276465	30.4	38.7	0.432	833
N:CNVR:SRGAP2:chr1:166552000:166553999::	chr1:166,552,000-166,553,999 (2Mb, SRGAP2)	CNVR	1	166552000	166553999	N:GEXP:RBM8A:chr1:145507557:145513535:+:9939	RBM8A	GEXP	1	145507557	145513535	21038465	30	38.3	0.429	833
N:CNVR:1q22:chr1:155661000:155663999::	chr1:155,661,000-155,663,999 (3Mb, 1q22)	CNVR	1	155661000	155663999	N:GEXP:RBM8A:chr1:145507557:145513535:+:9939	RBM8A	GEXP	1	145507557	145513535	10147465	29.9	38.2	0.429	833
N:CNVR:1q23.3:chr1:161496000:161508999::	chr1:161,496,000-161,508,999 (13Mb, 1q23.3)	CNVR	1	161496000	161508999	N:GEXP:RBM8A:chr1:145507557:145513535:+:9939	RBM8A	GEXP	1	145507557	145513535	15982465	29.6	37.9	0.427	833
N:CNVR:SRGAP2:chr1:167765000:167765999::	chr1:167,765,000-167,765,999 (100kb, SRGAP2)	CNVR	1	167765000	167765999	N:GEXP:RBM8A:chr1:145507557:145513535:+:9939	RBM8A	GEXP	1	145507557	145513535	22251465	29.5	37.8	0.433	810
N:CNVR:HYDIN:chr16:70856000:70974999::	chr16:70,856,000-70,974,999 (119Mb, HYDIN)	CNVR	16	70856000	70974999	N:GEXP:RBM8A:chr1:145507557:145513535:+:9939	RBM8A	GEXP	1	145507557	145513535	500000000	29.3	37.6	0.426	833
N:CNVR:1q21.2:chr1:149701000:149712999::	chr1:149,701,000-149,712,999 (12Mb, 1q21.2)	CNVR	1	149701000	149712999	N:GEXP:RBM8A:chr1:145507557:145513535:+:9939	RBM8A	GEXP	1	145507557	145513535	4187465	29.1	37.4	0.425	833
N:CNVR:1q24.2:chr1:167768000:168894999::	chr1:167,768,000-168,894,999 (1bp, 1q24.2)	CNVR	1	167768000	168894999	N:GEXP:RBM8A:chr1:145507557:145513535:+:9939	RBM8A	GEXP	1	145507557	145513535	22254465	28.8	37.1	0.423	833
N:CNVR:1q21.2:chr1:148871000:148892999::	chr1:148,871,000-148,892,999 (22Mb, 1q21.2)	CNVR	1	148871000	148892999	N:GEXP:RBM8A:chr1:145507557:145513535:+:9939	RBM8A	GEXP	1	145507557	145513535	3357465	28.5	36.8	0.429	801
N:CNVR:1q21.1:chr1:144473000:144546999::	chr1:144,473,000-144,546,999 (74Mb, 1q21.1)	CNVR	1	144473000	144546999	N:GEXP:RBM8A:chr1:145507557:145513535:+:9939	RBM8A	GEXP	1	145507557	145513535	960558	28.5	36.8	0.422	833
N:CNVR:1q21.1:chr1:144471000:144472999::	chr1:144,471,000-144,472,999 (2Mb, 1q21.1)	CNVR	1	144471000	144472999	N:GEXP:RBM8A:chr1:145507557:145513535:+:9939	RBM8A	GEXP	1	145507557	145513535	1034558	28.2	36.5	0.42	833
N:CNVR:1q21.1:chr1:144547000:144548999::	chr1:144,547,000-144,548,999 (2Mb, 1q21.1)	CNVR	1	144547000	144548999	N:GEXP:RBM8A:chr1:145507557:145513535:+:9939	RBM8A	GEXP	1	145507557	145513535	958558	28.1	36.4	0.424	812
N:CNVR:SRGAP2:chr1:167766000:167766999::	chr1:167,766,000-167,766,999 (100kb, SRGAP2)	CNVR	1	167766000	167766999	N:GEXP:RBM8A:chr1:145507557:145513535:+:9939	RBM8A	GEXP	1	145507557	145513535	22252465	27.7	36	0.417	833
N:CNVR:1q21.2:chr1:148906000:148952999::	chr1:148,906,000-148,952,999 (47Mb, 1q21.2)	CNVR	1	148906000	148952999	N:GEXP:RBM8A:chr1:145507557:145513535:+:9939	RBM8A	GEXP	1	145507557	145513535	3392465	27.7	36	0.417	833
N:CNVR:HYDIN:chr16:70980000:71201999::	chr16:70,980,000-71,201,999 (222Mb, HYDIN)	CNVR	16	70980000	71201999	N:GEXP:RBM8A:chr1:145507557:145513535:+:9939	RBM8A	GEXP	1	145507557	145513535	500000000	27.5	35.8	0.416	833
N:CNVR:1q21.2:chr1:148893000:148905999::	chr1:148,893,000-148,905,999 (13Mb, 1q21.2)	CNVR	1	148893000	148905999	N:GEXP:RBM8A:chr1:145507557:145513535:+:9939	RBM8A	GEXP	1	145507557	145513535	3379465	27.4	35.7	0.415	833
N:CNVR:SRGAP2:chr1:158515000:158515999::	chr1:158,515,000-158,515,999 (100kb, SRGAP2)	CNVR	1	158515000	158515999	N:GEXP:RBM8A:chr1:145507557:145513535:+:9939	RBM8A	GEXP	1	145507557	145513535	13001465	27.3	35.6	0.415	833
N:CNVR:1q21.1:chr1:144842000:144842999::	chr1:144,842,000-144,842,999 (100kb, 1q21.1)	CNVR	1	144842000	144842999	N:GEXP:RBM8A:chr1:145507557:145513535:+:9939	RBM8A	GEXP	1	145507557	145513535	664558	27.4	35.6	0.415	833
N:CNVR:1q21.1:chr1:144866000:144868999::	chr1:144,866,000-144,868,999 (3Mb, 1q21.1)	CNVR	1	144866000	144868999	N:GEXP:RBM8A:chr1:145507557:145513535:+:9939	RBM8A	GEXP	1	145507557	145513535	638558	27.1	35.4	0.414	833
N:CNVR:1q24.2:chr1:168896000:169216999::	chr1:168,896,000-169,216,999 (321Mb, 1q24.2)	CNVR	1	168896000	169216999	N:GEXP:RBM8A:chr1:145507557:145513535:+:9939	RBM8A	GEXP	1	145507557	145513535	23382465	26.8	35.1	0.412	833
N:CNVR:SRGAP2:chr1:158870000:158873999::	chr1:158,870,000-158,873,999 (4Mb, SRGAP2)	CNVR	1	158870000	158873999	N:GEXP:RBM8A:chr1:145507557:145513535:+:9939	RBM8A	GEXP	1	145507557	145513535	13356465	26.3	34.6	0.446	689
N:CNVR:SRGAP2:chr1:158867000:158867999::	chr1:158,867,000-158,867,999 (100kb, SRGAP2)	CNVR	1	158867000	158867999	N:GEXP:RBM8A:chr1:145507557:145513535:+:9939	RBM8A	GEXP	1	145507557	145513535	13353465	26.3	34.6	0.444	695
N:CNVR:SRGAP2:chr1:168895000:168895999::	chr1:168,895,000-168,895,999 (100kb, SRGAP2)	CNVR	1	168895000	168895999	N:GEXP:RBM8A:chr1:145507557:145513535:+:9939	RBM8A	GEXP	1	145507557	145513535	23381465	25.6	33.9	0.405	833
N:CNVR:SRGAP2:chr1:158962000:158962999::	chr1:158,962,000-158,962,999 (100kb, SRGAP2)	CNVR	1	158962000	158962999	N:GEXP:RBM8A:chr1:145507557:145513535:+:9939	RBM8A	GEXP	1	145507557	145513535	13448465	25.6	33.9	0.406	833
N:CNVR:1q21.1:chr1:144081000:144470999::	chr1:144,081,000-144,470,999 (390Mb, 1q21.1)	CNVR	1	144081000	144470999	N:GEXP:RBM8A:chr1:145507557:145513535:+:9939	RBM8A	GEXP	1	145507557	145513535	1036558	25.3	33.6	0.404	833
N:CNVR:1q21.1:chr1:144865000:144865999::	chr1:144,865,000-144,865,999 (100kb, 1q21.1)	CNVR	1	144865000	144865999	N:GEXP:RBM8A:chr1:145507557:145513535:+:9939	RBM8A	GEXP	1	145507557	145513535	641558	24.8	33.1	0.401	832
N:CNVR:1q21.1:chr1:144594000:144841999::	chr1:144,594,000-144,841,999 (248Mb, 1q21.1)	CNVR	1	144594000	144841999	N:GEXP:RBM8A:chr1:145507557:145513535:+:9939	RBM8A	GEXP	1	145507557	145513535	665558	24.7	33	0.406	808
N:CNVR:1q23.3:chr1:161517000:161522999::	chr1:161,517,000-161,522,999 (6Mb, 1q23.3)	CNVR	1	161517000	161522999	N:GEXP:RBM8A:chr1:145507557:145513535:+:9939	RBM8A	GEXP	1	145507557	145513535	16003465	24.7	32.9	0.4	833
N:CNVR:HYDIN:chr16:70975000:70977999::	chr16:70,975,000-70,977,999 (3Mb, HYDIN)	CNVR	16	70975000	70977999	N:GEXP:RBM8A:chr1:145507557:145513535:+:9939	RBM8A	GEXP	1	145507557	145513535	500000000	24.5	32.8	0.403	815
N:CNVR:1q23.3:chr1:161639000:161647999::	chr1:161,639,000-161,647,999 (9Mb, 1q23.3)	CNVR	1	161639000	161647999	N:GEXP:RBM8A:chr1:145507557:145513535:+:9939	RBM8A	GEXP	1	145507557	145513535	16125465	24.4	32.7	0.406	802
N:CNVR:1q21.1:chr1:144549000:144593999::	chr1:144,549,000-144,593,999 (45Mb, 1q21.1)	CNVR	1	144549000	144593999	N:GEXP:RBM8A:chr1:145507557:145513535:+:9939	RBM8A	GEXP	1	145507557	145513535	913558	24.3	32.6	0.398	833
N:CNVR:1q24.3:chr1:169254000:174795999::	chr1:169,254,000-174,795,999 (6bp, 1q24.3)	CNVR	1	169254000	174795999	N:GEXP:RBM8A:chr1:145507557:145513535:+:9939	RBM8A	GEXP	1	145507557	145513535	23740465	24.2	32.5	0.398	833
N:CNVR:1q23.3:chr1:161509000:161516999::	chr1:161,509,000-161,516,999 (8Mb, 1q23.3)	CNVR	1	161509000	161516999	N:GEXP:RBM8A:chr1:145507557:145513535:+:9939	RBM8A	GEXP	1	145507557	145513535	15995465	24.2	32.5	0.406	794
N:CNVR:1q24.2:chr1:169243000:169253999::	chr1:169,243,000-169,253,999 (11Mb, 1q24.2)	CNVR	1	169243000	169253999	N:GEXP:RBM8A:chr1:145507557:145513535:+:9939	RBM8A	GEXP	1	145507557	145513535	23729465	23.3	31.6	0.4	799
N:CNVR:1q25:chr1:179623000:182362999::	chr1:179,623,000-182,362,999 (3bp, 1q25)	CNVR	1	179623000	182362999	N:GEXP:RBM8A:chr1:145507557:145513535:+:9939	RBM8A	GEXP	1	145507557	145513535	34109465	23.2	31.5	0.391	833
N:CNVR:1q21.1:chr1:144068000:144080999::	chr1:144,068,000-144,080,999 (13Mb, 1q21.1)	CNVR	1	144068000	144080999	N:GEXP:RBM8A:chr1:145507557:145513535:+:9939	RBM8A	GEXP	1	145507557	145513535	1426558	23.2	31.5	0.392	833
N:CNVR:1q23.3:chr1:161595000:161601999::	chr1:161,595,000-161,601,999 (7Mb, 1q23.3)	CNVR	1	161595000	161601999	N:GEXP:RBM8A:chr1:145507557:145513535:+:9939	RBM8A	GEXP	1	145507557	145513535	16081465	23.2	31.5	0.392	833
N:CNVR:1q25.2:chr1:179446000:179620999::	chr1:179,446,000-179,620,999 (175Mb, 1q25.2)	CNVR	1	179446000	179620999	N:GEXP:RBM8A:chr1:145507557:145513535:+:9939	RBM8A	GEXP	1	145507557	145513535	33932465	23.1	31.4	0.391	833
N:CNVR:1q25:chr1:174802000:177709999::	chr1:174,802,000-177,709,999 (3bp, 1q25)	CNVR	1	174802000	177709999	N:GEXP:RBM8A:chr1:145507557:145513535:+:9939	RBM8A	GEXP	1	145507557	145513535	29288465	22.9	31.2	0.39	833
N:CNVR:1q21.1:chr1:144843000:144848999::	chr1:144,843,000-144,848,999 (6Mb, 1q21.1)	CNVR	1	144843000	144848999	N:GEXP:RBM8A:chr1:145507557:145513535:+:9939	RBM8A	GEXP	1	145507557	145513535	658558	22.9	31.2	0.403	777
N:CNVR:1q21.2:chr1:148953000:149023999::	chr1:148,953,000-149,023,999 (71Mb, 1q21.2)	CNVR	1	148953000	149023999	N:GEXP:RBM8A:chr1:145507557:145513535:+:9939	RBM8A	GEXP	1	145507557	145513535	3439465	22.7	31	0.389	833
N:CNVR:1q25.2:chr1:179621000:179622999::	chr1:179,621,000-179,622,999 (2Mb, 1q25.2)	CNVR	1	179621000	179622999	N:GEXP:RBM8A:chr1:145507557:145513535:+:9939	RBM8A	GEXP	1	145507557	145513535	34107465	22.6	30.9	0.388	833
N:CNVR:1q25.2:chr1:179324000:179329999::	chr1:179,324,000-179,329,999 (6Mb, 1q25.2)	CNVR	1	179324000	179329999	N:GEXP:RBM8A:chr1:145507557:145513535:+:9939	RBM8A	GEXP	1	145507557	145513535	33810465	22.4	30.7	0.398	785
N:CNVR:1q23.3:chr1:161523000:161594999::	chr1:161,523,000-161,594,999 (72Mb, 1q23.3)	CNVR	1	161523000	161594999	N:GEXP:RBM8A:chr1:145507557:145513535:+:9939	RBM8A	GEXP	1	145507557	145513535	16009465	22.4	30.7	0.387	833
N:CNVR:HYDIN:chr16:70855000:70855999::	chr16:70,855,000-70,855,999 (100kb, HYDIN)	CNVR	16	70855000	70855999	N:GEXP:RBM8A:chr1:145507557:145513535:+:9939	RBM8A	GEXP	1	145507557	145513535	500000000	22.3	30.6	0.386	833
N:CNVR:1q25.2:chr1:179339000:179445999::	chr1:179,339,000-179,445,999 (107Mb, 1q25.2)	CNVR	1	179339000	179445999	N:GEXP:RBM8A:chr1:145507557:145513535:+:9939	RBM8A	GEXP	1	145507557	145513535	33825465	22.2	30.5	0.385	833
N:CNVR:1q25.2:chr1:177810000:179323999::	chr1:177,810,000-179,323,999 (2bp, 1q25.2)	CNVR	1	177810000	179323999	N:GEXP:RBM8A:chr1:145507557:145513535:+:9939	RBM8A	GEXP	1	145507557	145513535	32296465	22	30.3	0.384	833
N:CNVR:SRGAP2:chr1:161618000:161619999::	chr1:161,618,000-161,619,999 (2Mb, SRGAP2)	CNVR	1	161618000	161619999	N:GEXP:RBM8A:chr1:145507557:145513535:+:9939	RBM8A	GEXP	1	145507557	145513535	16104465	21.9	30.2	0.384	833
N:CNVR:SRGAP2:chr1:161602000:161617999::	chr1:161,602,000-161,617,999 (16Mb, SRGAP2)	CNVR	1	161602000	161617999	N:GEXP:RBM8A:chr1:145507557:145513535:+:9939	RBM8A	GEXP	1	145507557	145513535	16088465	21.8	30.1	0.383	833
N:CNVR:1q21.2:chr1:149691000:149700999::	chr1:149,691,000-149,700,999 (10Mb, 1q21.2)	CNVR	1	149691000	149700999	N:GEXP:RBM8A:chr1:145507557:145513535:+:9939	RBM8A	GEXP	1	145507557	145513535	4177465	21.4	29.7	0.381	833
N:CNVR:1q21.1:chr1:144850000:144864999::	chr1:144,850,000-144,864,999 (15Mb, 1q21.1)	CNVR	1	144850000	144864999	N:GEXP:RBM8A:chr1:145507557:145513535:+:9939	RBM8A	GEXP	1	145507557	145513535	642558	21.4	29.7	0.392	783
N:CNVR:1q21.1:chr1:144013000:144067999::	chr1:144,013,000-144,067,999 (55Mb, 1q21.1)	CNVR	1	144013000	144067999	N:GEXP:RBM8A:chr1:145507557:145513535:+:9939	RBM8A	GEXP	1	145507557	145513535	1439558	21.3	29.6	0.38	833
N:CNVR:1q43:chr1:243351000:243859999::	chr1:243,351,000-243,859,999 (509Mb, 1q43)	CNVR	1	243351000	243859999	N:GEXP:RBM8A:chr1:145507557:145513535:+:9939	RBM8A	GEXP	1	145507557	145513535	97837465	21.2	29.5	0.38	833
N:CNVR:DQ576410:chr1:238862000:239466999::	chr1:238,862,000-239,466,999 (605Mb, DQ576410)	CNVR	1	238862000	239466999	N:GEXP:RBM8A:chr1:145507557:145513535:+:9939	RBM8A	GEXP	1	145507557	145513535	93348465	21.1	29.4	0.379	833
N:CNVR:1q23.3:chr1:161620000:161638999::	chr1:161,620,000-161,638,999 (19Mb, 1q23.3)	CNVR	1	161620000	161638999	N:GEXP:RBM8A:chr1:145507557:145513535:+:9939	RBM8A	GEXP	1	145507557	145513535	16106465	20.9	29.2	0.378	833
N:CNVR:1q43:chr1:237503000:237725999::	chr1:237,503,000-237,725,999 (223Mb, 1q43)	CNVR	1	237503000	237725999	N:GEXP:RBM8A:chr1:145507557:145513535:+:9939	RBM8A	GEXP	1	145507557	145513535	91989465	20.7	29	0.376	833
N:CNVR:SRGAP2:chr1:187722000:187723999::	chr1:187,722,000-187,723,999 (2Mb, SRGAP2)	CNVR	1	187722000	187723999	N:GEXP:RBM8A:chr1:145507557:145513535:+:9939	RBM8A	GEXP	1	145507557	145513535	42208465	20.6	28.9	0.391	763
N:CNVR:SRGAP2:chr1:187716000:187716999::	chr1:187,716,000-187,716,999 (100kb, SRGAP2)	CNVR	1	187716000	187716999	N:GEXP:RBM8A:chr1:145507557:145513535:+:9939	RBM8A	GEXP	1	145507557	145513535	42202465	20.6	28.9	0.39	768
N:CNVR:1q31:chr1:189976000:191531999::	chr1:189,976,000-191,531,999 (2bp, 1q31)	CNVR	1	189976000	191531999	N:GEXP:RBM8A:chr1:145507557:145513535:+:9939	RBM8A	GEXP	1	145507557	145513535	44462465	20.6	28.9	0.376	833
N:CNVR:1q44:chr1:243862000:245544999::	chr1:243,862,000-245,544,999 (2bp, 1q44)	CNVR	1	243862000	245544999	N:GEXP:RBM8A:chr1:145507557:145513535:+:9939	RBM8A	GEXP	1	145507557	145513535	98348465	20.5	28.8	0.375	833
N:CNVR:SRGAP2:chr1:177711000:177807999::	chr1:177,711,000-177,807,999 (97Mb, SRGAP2)	CNVR	1	177711000	177807999	N:GEXP:RBM8A:chr1:145507557:145513535:+:9939	RBM8A	GEXP	1	145507557	145513535	32197465	20.3	28.6	0.374	833
N:CNVR:KIF26B:chr1:245545000:245636999::	chr1:245,545,000-245,636,999 (92Mb, KIF26B)	CNVR	1	245545000	245636999	N:GEXP:RBM8A:chr1:145507557:145513535:+:9939	RBM8A	GEXP	1	145507557	145513535	100031465	20.3	28.6	0.374	833
N:CNVR:1q42:chr1:230607000:231781999::	chr1:230,607,000-231,781,999 (1bp, 1q42)	CNVR	1	230607000	231781999	N:GEXP:RBM8A:chr1:145507557:145513535:+:9939	RBM8A	GEXP	1	145507557	145513535	85093465	20.2	28.5	0.373	833
N:CNVR:1q43:chr1:239467000:240391999::	chr1:239,467,000-240,391,999 (925Mb, 1q43)	CNVR	1	239467000	240391999	N:GEXP:RBM8A:chr1:145507557:145513535:+:9939	RBM8A	GEXP	1	145507557	145513535	93953465	20.2	28.5	0.373	833
N:CNVR:1q44:chr1:248172000:248244999::	chr1:248,172,000-248,244,999 (73Mb, 1q44)	CNVR	1	248172000	248244999	N:GEXP:RBM8A:chr1:145507557:145513535:+:9939	RBM8A	GEXP	1	145507557	145513535	102658465	20.2	28.5	0.373	833
N:CNVR:1q42.13:chr1:229821000:230605999::	chr1:229,821,000-230,605,999 (785Mb, 1q42.13)	CNVR	1	229821000	230605999	N:GEXP:RBM8A:chr1:145507557:145513535:+:9939	RBM8A	GEXP	1	145507557	145513535	84307465	20	28.3	0.372	833
N:CNVR:1q43:chr1:242402000:242419999::	chr1:242,402,000-242,419,999 (18Mb, 1q43)	CNVR	1	242402000	242419999	N:GEXP:RBM8A:chr1:145507557:145513535:+:9939	RBM8A	GEXP	1	145507557	145513535	96888465	20	28.3	0.372	833
N:CNVR:1q42:chr1:234658000:235280999::	chr1:234,658,000-235,280,999 (623Mb, 1q42)	CNVR	1	234658000	235280999	N:GEXP:RBM8A:chr1:145507557:145513535:+:9939	RBM8A	GEXP	1	145507557	145513535	89144465	19.9	28.2	0.371	833
N:CNVR:1q42.3:chr1:235299000:237273999::	chr1:235,299,000-237,273,999 (2bp, 1q42.3)	CNVR	1	235299000	237273999	N:GEXP:RBM8A:chr1:145507557:145513535:+:9939	RBM8A	GEXP	1	145507557	145513535	89785465	19.9	28.2	0.371	833
N:CNVR:OR2L13:chr1:248165000:248171999::	chr1:248,165,000-248,171,999 (7Mb, OR2L13)	CNVR	1	248165000	248171999	N:GEXP:RBM8A:chr1:145507557:145513535:+:9939	RBM8A	GEXP	1	145507557	145513535	102651465	19.9	28.2	0.371	833
N:CNVR:1q43:chr1:237726000:238856999::	chr1:237,726,000-238,856,999 (1bp, 1q43)	CNVR	1	237726000	238856999	N:GEXP:RBM8A:chr1:145507557:145513535:+:9939	RBM8A	GEXP	1	145507557	145513535	92212465	19.9	28.2	0.372	833
N:CNVR:1q21.2:chr1:149676000:149690999::	chr1:149,676,000-149,690,999 (15Mb, 1q21.2)	CNVR	1	149676000	149690999	N:GEXP:RBM8A:chr1:145507557:145513535:+:9939	RBM8A	GEXP	1	145507557	145513535	4162465	19.9	28.2	0.371	833
N:CNVR:1q42.2:chr1:231783000:232786999::	chr1:231,783,000-232,786,999 (1bp, 1q42.2)	CNVR	1	231783000	232786999	N:GEXP:RBM8A:chr1:145507557:145513535:+:9939	RBM8A	GEXP	1	145507557	145513535	86269465	19.9	28.2	0.371	833
N:CNVR:1q43:chr1:242106000:242401999::	chr1:242,106,000-242,401,999 (296Mb, 1q43)	CNVR	1	242106000	242401999	N:GEXP:RBM8A:chr1:145507557:145513535:+:9939	RBM8A	GEXP	1	145507557	145513535	96592465	19.9	28.2	0.371	833
N:CNVR:1q42.2:chr1:232789000:234656999::	chr1:232,789,000-234,656,999 (2bp, 1q42.2)	CNVR	1	232789000	234656999	N:GEXP:RBM8A:chr1:145507557:145513535:+:9939	RBM8A	GEXP	1	145507557	145513535	87275465	19.8	28.1	0.371	833
N:CNVR:1q44:chr1:247710625:247725953::Gistic_ROI_r_amp	1q44 Amplification (Gistic, continuous)	CNVR	1	247710625	247725953	N:GEXP:RBM8A:chr1:145507557:145513535:+:9939	RBM8A	GEXP	1	145507557	145513535	102197090	19.8	28.1	0.372	824
N:CNVR:1q43:chr1:242420000:243055999::	chr1:242,420,000-243,055,999 (636Mb, 1q43)	CNVR	1	242420000	243055999	N:GEXP:RBM8A:chr1:145507557:145513535:+:9939	RBM8A	GEXP	1	145507557	145513535	96906465	19.8	28.1	0.371	833
N:CNVR:1q44:chr1:248454000:248599999::	chr1:248,454,000-248,599,999 (146Mb, 1q44)	CNVR	1	248454000	248599999	N:GEXP:RBM8A:chr1:145507557:145513535:+:9939	RBM8A	GEXP	1	145507557	145513535	102940465	19.7	28	0.37	833
N:CNVR:1q44:chr1:248245000:248451999::	chr1:248,245,000-248,451,999 (207Mb, 1q44)	CNVR	1	248245000	248451999	N:GEXP:RBM8A:chr1:145507557:145513535:+:9939	RBM8A	GEXP	1	145507557	145513535	102731465	19.8	28	0.37	833
N:CNVR:AKT3:chr1:243860000:243861999::	chr1:243,860,000-243,861,999 (2Mb, AKT3)	CNVR	1	243860000	243861999	N:GEXP:RBM8A:chr1:145507557:145513535:+:9939	RBM8A	GEXP	1	145507557	145513535	98346465	19.7	28	0.37	833
N:CNVR:1q43:chr1:237274000:237500999::	chr1:237,274,000-237,500,999 (227Mb, 1q43)	CNVR	1	237274000	237500999	N:GEXP:RBM8A:chr1:145507557:145513535:+:9939	RBM8A	GEXP	1	145507557	145513535	91760465	19.6	27.9	0.369	833
N:CNVR:1q42.3:chr1:235288000:235298999::	chr1:235,288,000-235,298,999 (11Mb, 1q42.3)	CNVR	1	235288000	235298999	N:GEXP:RBM8A:chr1:145507557:145513535:+:9939	RBM8A	GEXP	1	145507557	145513535	89774465	19.6	27.9	0.374	810
STable 4. Colorectal Carcinoma
id_a	pretty_label_a	datatype_a	chr_a	start_a	end_a	id_b	pretty_label_b	datatype_b	chr_b	start_b	end_b	link_distance	adj_logged_pvalue	logged_pvalue	correlation	num_nonna
N:METH:RBM8A:chr1:144218773:::cg15611923	RBM8A cg15611923	METH	1	144218773		N:METH:VPS25:chr17:38179042:::cg19567046	VPS25 cg19567046	METH	17	38179042		500000000	106.2	114.7	0.945	236
N:METH:RBM8A:chr1:144218773:::cg15611923	RBM8A cg15611923	METH	1	144218773		N:METH:ZNF670:chr1:245308666:::cg07448856	ZNF670 cg07448856	METH	1	245308666		101089893	105.3	113.8	0.944	236
N:METH:CDC37:chr19:10375734:::cg01522721	CDC37 cg01522721	METH	19	10375734		N:METH:RBM8A:chr1:144218773:::cg15611923	RBM8A cg15611923	METH	1	144218773		500000000	103.2	111.7	0.941	236
N:METH:HIST1H2AM:chr6:27969057:::cg19459093	HIST1H2AM cg19459093	METH	6	27969057		N:METH:RBM8A:chr1:144218773:::cg15611923	RBM8A cg15611923	METH	1	144218773		500000000	102.6	111	0.941	236
N:METH:PRDX3:chr10:120928203:::cg17198722	PRDX3 cg17198722	METH	10	120928203		N:METH:RBM8A:chr1:144218773:::cg15611923	RBM8A cg15611923	METH	1	144218773		500000000	102.4	110.8	0.94	236
N:METH:ADAM10:chr15:56829617:::cg06253734	ADAM10 cg06253734	METH	15	56829617		N:METH:RBM8A:chr1:144218773:::cg15611923	RBM8A cg15611923	METH	1	144218773		500000000	102	110.4	0.94	236
N:METH:RBM8A:chr1:144218773:::cg15611923	RBM8A cg15611923	METH	1	144218773		N:METH:SAE1:chr19:52325752:::cg06095560	SAE1 cg06095560	METH	19	52325752		500000000	101.7	110.2	0.94	236
N:METH:RBM8A:chr1:144218773:::cg15611923	RBM8A cg15611923	METH	1	144218773		N:METH:ZNF575:chr19:48729065:::cg13396213	ZNF575 cg13396213	METH	19	48729065		500000000	101.6	110	0.939	236
N:METH:HMGN4:chr6:26645931:::cg17624892	HMGN4 cg17624892	METH	6	26645931		N:METH:RBM8A:chr1:144218773:::cg15611923	RBM8A cg15611923	METH	1	144218773		500000000	101.1	109.5	0.939	236
N:METH:CSRNP1:chr3:39169553:::cg12243255	CSRNP1 cg12243255	METH	3	39169553		N:METH:RBM8A:chr1:144218773:::cg15611923	RBM8A cg15611923	METH	1	144218773		500000000	101	109.4	0.939	236
N:METH:RBM8A:chr1:144218773:::cg15611923	RBM8A cg15611923	METH	1	144218773		N:METH:TNFAIP3:chr6:138230516:::cg14527802	TNFAIP3 cg14527802	METH	6	138230516		500000000	100.9	109.3	0.938	236
N:METH:RBM8A:chr1:144218773:::cg15611923	RBM8A cg15611923	METH	1	144218773		N:METH:STARD5:chr15:79403841:::cg27505538	STARD5 cg27505538	METH	15	79403841		500000000	100.8	109.3	0.938	236
N:METH:RBM8A:chr1:144218773:::cg15611923	RBM8A cg15611923	METH	1	144218773		N:METH:SHMT2:chr12:55909966:::cg23588553	SHMT2 cg23588553	METH	12	55909966		500000000	100.9	109.3	0.939	236
N:METH:PPTC7:chr12:109505652:::cg13294439	PPTC7 cg13294439	METH	12	109505652		N:METH:RBM8A:chr1:144218773:::cg15611923	RBM8A cg15611923	METH	1	144218773		500000000	100.7	109.2	0.938	236
N:METH:PSMB4:chr1:149638568:::cg19703628	PSMB4 cg19703628	METH	1	149638568		N:METH:RBM8A:chr1:144218773:::cg15611923	RBM8A cg15611923	METH	1	144218773		5419795	100.6	109	0.938	236
N:METH:PPIG:chr2:170149300:::cg16756620	PPIG cg16756620	METH	2	170149300		N:METH:RBM8A:chr1:144218773:::cg15611923	RBM8A cg15611923	METH	1	144218773		500000000	100.3	108.8	0.938	236
N:METH:C1orf77:chr1:151872953:::cg19736898	C1orf77 cg19736898	METH	1	151872953		N:METH:RBM8A:chr1:144218773:::cg15611923	RBM8A cg15611923	METH	1	144218773		7654180	100.4	108.8	0.938	236
N:METH:RBM8A:chr1:144218773:::cg15611923	RBM8A cg15611923	METH	1	144218773		N:METH:SOCS2:chr12:92487732:::cg08002996	SOCS2 cg08002996	METH	12	92487732		500000000	100.3	108.7	0.938	236
N:METH:ARF3:chr12:47637892:::cg10346242	ARF3 cg10346242	METH	12	47637892		N:METH:RBM8A:chr1:144218773:::cg15611923	RBM8A cg15611923	METH	1	144218773		500000000	100.3	108.7	0.938	236
N:METH:MEA1:chr6:43089872:::cg13397365	MEA1 cg13397365	METH	6	43089872		N:METH:RBM8A:chr1:144218773:::cg15611923	RBM8A cg15611923	METH	1	144218773		500000000	100.1	108.6	0.938	236
N:METH:ACADSB:chr10:124758598:::cg03860051	ACADSB cg03860051	METH	10	124758598		N:METH:RBM8A:chr1:144218773:::cg15611923	RBM8A cg15611923	METH	1	144218773		500000000	100	108.5	0.937	236
N:METH:GOSR2:chr17:42355792:::cg05467167	GOSR2 cg05467167	METH	17	42355792		N:METH:RBM8A:chr1:144218773:::cg15611923	RBM8A cg15611923	METH	1	144218773		500000000	100	108.4	0.937	236
N:METH:NF2:chr22:28330107:::cg13671831	NF2 cg13671831	METH	22	28330107		N:METH:RBM8A:chr1:144218773:::cg15611923	RBM8A cg15611923	METH	1	144218773		500000000	99.8	108.3	0.937	236
N:METH:EXOC1:chr4:56414959:::cg12914062	EXOC1 cg12914062	METH	4	56414959		N:METH:RBM8A:chr1:144218773:::cg15611923	RBM8A cg15611923	METH	1	144218773		500000000	99.9	108.3	0.937	236
N:METH:PEX3:chr6:143813903:::cg21684385	PEX3 cg21684385	METH	6	143813903		N:METH:RBM8A:chr1:144218773:::cg15611923	RBM8A cg15611923	METH	1	144218773		500000000	99.8	108.3	0.937	236
N:METH:ABCF3:chr3:185386779:::cg20092677	ABCF3 cg20092677	METH	3	185386779		N:METH:RBM8A:chr1:144218773:::cg15611923	RBM8A cg15611923	METH	1	144218773		500000000	99.7	108.1	0.937	236
N:METH:PEX11B:chr1:144227987:::cg03085637	PEX11B cg03085637	METH	1	144227987		N:METH:RBM8A:chr1:144218773:::cg15611923	RBM8A cg15611923	METH	1	144218773		9214	99.7	108.1	0.937	236
N:METH:RBM8A:chr1:144218773:::cg15611923	RBM8A cg15611923	METH	1	144218773		N:METH:RPL23A:chr17:24071117:::cg25138936	RPL23A cg25138936	METH	17	24071117		500000000	99.5	108	0.937	236
N:METH:RBM8A:chr1:144218773:::cg15611923	RBM8A cg15611923	METH	1	144218773		N:METH:ZNF565:chr19:41397612:::cg11502800	ZNF565 cg11502800	METH	19	41397612		500000000	99.4	107.8	0.937	236
N:METH:RBM8A:chr1:144218773:::cg15611923	RBM8A cg15611923	METH	1	144218773		N:METH:SNX14:chr6:86359527:::cg24284910	SNX14 cg24284910	METH	6	86359527		500000000	99.4	107.8	0.937	236
N:METH:NBR2:chr17:38531220:::cg10893007	NBR2 cg10893007	METH	17	38531220		N:METH:RBM8A:chr1:144218773:::cg15611923	RBM8A cg15611923	METH	1	144218773		500000000	99.4	107.8	0.937	236
N:METH:HNRNPD:chr4:83513882:::cg16438432	HNRNPD cg16438432	METH	4	83513882		N:METH:RBM8A:chr1:144218773:::cg15611923	RBM8A cg15611923	METH	1	144218773		500000000	99.4	107.8	0.937	236
N:METH:RBM8A:chr1:144218773:::cg15611923	RBM8A cg15611923	METH	1	144218773		N:METH:SP1:chr12:52060062:::cg00495415	SP1 cg00495415	METH	12	52060062		500000000	99.3	107.7	0.936	236
N:METH:NRM:chr6:30766591:::cg24353833	NRM cg24353833	METH	6	30766591		N:METH:RBM8A:chr1:144218773:::cg15611923	RBM8A cg15611923	METH	1	144218773		500000000	99.3	107.7	0.936	236
N:METH:GOSR2:chr17:42355276:::cg13940405	GOSR2 cg13940405	METH	17	42355276		N:METH:RBM8A:chr1:144218773:::cg15611923	RBM8A cg15611923	METH	1	144218773		500000000	99.3	107.7	0.936	236
N:METH:KPNA5:chr6:117108818:::cg09496393	KPNA5 cg09496393	METH	6	117108818		N:METH:RBM8A:chr1:144218773:::cg15611923	RBM8A cg15611923	METH	1	144218773		500000000	99.2	107.7	0.936	236
N:METH:RBM8A:chr1:144218773:::cg15611923	RBM8A cg15611923	METH	1	144218773		N:METH:RPS12:chr6:133176935:::cg26146086	RPS12 cg26146086	METH	6	133176935		500000000	99.2	107.6	0.936	236
N:METH:RBM8A:chr1:144218773:::cg15611923	RBM8A cg15611923	METH	1	144218773		N:METH:WBP2:chr17:71363480:::cg24291845	WBP2 cg24291845	METH	17	71363480		500000000	99	107.5	0.936	236
N:METH:Magmas:chr16:4341450:::cg04629269	Magmas cg04629269	METH	16	4341450		N:METH:RBM8A:chr1:144218773:::cg15611923	RBM8A cg15611923	METH	1	144218773		500000000	98.9	107.4	0.936	236
N:METH:CLCN3:chr4:170777738:::cg06292277	CLCN3 cg06292277	METH	4	170777738		N:METH:RBM8A:chr1:144218773:::cg15611923	RBM8A cg15611923	METH	1	144218773		500000000	99	107.4	0.936	236
N:METH:RBM8A:chr1:144218773:::cg15611923	RBM8A cg15611923	METH	1	144218773		N:METH:TUG1:chr22:29695812:::cg12376277	TUG1 cg12376277	METH	22	29695812		500000000	98.9	107.3	0.936	236
N:METH:MED6:chr14:70137512:::cg07774222	MED6 cg07774222	METH	14	70137512		N:METH:RBM8A:chr1:144218773:::cg15611923	RBM8A cg15611923	METH	1	144218773		500000000	98.9	107.3	0.936	236
N:METH:NDUFC2:chr11:77468885:::cg03476370	NDUFC2 cg03476370	METH	11	77468885		N:METH:RBM8A:chr1:144218773:::cg15611923	RBM8A cg15611923	METH	1	144218773		500000000	98.8	107.2	0.936	236
N:METH:RBM8A:chr1:144218773:::cg15611923	RBM8A cg15611923	METH	1	144218773		N:METH:SPG21:chr15:63068907:::cg07505695	SPG21 cg07505695	METH	15	63068907		500000000	98.6	107.1	0.936	236
N:METH:COQ10B:chr2:198026074:::cg17987231	COQ10B cg17987231	METH	2	198026074		N:METH:RBM8A:chr1:144218773:::cg15611923	RBM8A cg15611923	METH	1	144218773		500000000	98.6	107.1	0.936	236
N:METH:CENPC1:chr4:68093749:::cg09499698	CENPC1 cg09499698	METH	4	68093749		N:METH:RBM8A:chr1:144218773:::cg15611923	RBM8A cg15611923	METH	1	144218773		500000000	98.6	107.1	0.936	236
N:METH:PIP5K1A:chr1:149437706:::cg14155482	PIP5K1A cg14155482	METH	1	149437706		N:METH:RBM8A:chr1:144218773:::cg15611923	RBM8A cg15611923	METH	1	144218773		5218933	98.5	107	0.935	236
N:METH:DDX10:chr11:108040709:::cg24936630	DDX10 cg24936630	METH	11	108040709		N:METH:RBM8A:chr1:144218773:::cg15611923	RBM8A cg15611923	METH	1	144218773		500000000	98.6	107	0.936	236
N:METH:KLHL20:chr1:171950561:::cg24241455	KLHL20 cg24241455	METH	1	171950561		N:METH:RBM8A:chr1:144218773:::cg15611923	RBM8A cg15611923	METH	1	144218773		27731788	98.6	107	0.936	236
N:METH:PTBP2:chr1:96960756:::cg08462292	PTBP2 cg08462292	METH	1	96960756		N:METH:RBM8A:chr1:144218773:::cg15611923	RBM8A cg15611923	METH	1	144218773		47258017	98.5	106.9	0.935	236
N:METH:RBM8A:chr1:144218773:::cg15611923	RBM8A cg15611923	METH	1	144218773		N:METH:STX18:chr4:4594917:::cg14530801	STX18 cg14530801	METH	4	4594917		500000000	98.4	106.8	0.935	236
N:METH:LASS2:chr1:149213020:::cg04082985	LASS2 cg04082985	METH	1	149213020		N:METH:RBM8A:chr1:144218773:::cg15611923	RBM8A cg15611923	METH	1	144218773		4994247	98.4	106.8	0.935	236
N:METH:RAB30:chr11:82460687:::cg06516650	RAB30 cg06516650	METH	11	82460687		N:METH:RBM8A:chr1:144218773:::cg15611923	RBM8A cg15611923	METH	1	144218773		500000000	98.3	106.8	0.935	236
N:METH:RBM8A:chr1:144218773:::cg15611923	RBM8A cg15611923	METH	1	144218773		N:METH:SNX1:chr15:62175039:::cg04400030	SNX1 cg04400030	METH	15	62175039		500000000	98.3	106.7	0.935	236
N:METH:ATG9A:chr2:219802734:::cg10185638	ATG9A cg10185638	METH	2	219802734		N:METH:RBM8A:chr1:144218773:::cg15611923	RBM8A cg15611923	METH	1	144218773		500000000	98.2	106.7	0.935	236
N:METH:FBXO28:chr1:222368642:::cg17063018	FBXO28 cg17063018	METH	1	222368642		N:METH:RBM8A:chr1:144218773:::cg15611923	RBM8A cg15611923	METH	1	144218773		78149869	98.2	106.7	0.935	236
N:METH:CDC20:chr1:43596828:::cg01651593	CDC20 cg01651593	METH	1	43596828		N:METH:RBM8A:chr1:144218773:::cg15611923	RBM8A cg15611923	METH	1	144218773		100621945	98.3	106.7	0.935	236
N:METH:RBM8A:chr1:144218773:::cg15611923	RBM8A cg15611923	METH	1	144218773		N:METH:WRB:chr21:39674392:::cg00171126	WRB cg00171126	METH	21	39674392		500000000	98.2	106.6	0.935	236
N:METH:ASPM:chr1:195382028:::cg13650137	ASPM cg13650137	METH	1	195382028		N:METH:RBM8A:chr1:144218773:::cg15611923	RBM8A cg15611923	METH	1	144218773		51163255	98.2	106.6	0.935	236
N:METH:KIAA0232:chr4:6835981:::cg19278809	KIAA0232 cg19278809	METH	4	6835981		N:METH:RBM8A:chr1:144218773:::cg15611923	RBM8A cg15611923	METH	1	144218773		500000000	98.1	106.6	0.935	236
N:METH:KRAS:chr12:25295620:::cg17197538	KRAS cg17197538	METH	12	25295620		N:METH:RBM8A:chr1:144218773:::cg15611923	RBM8A cg15611923	METH	1	144218773		500000000	98.1	106.5	0.935	236
N:METH:HMGCS1:chr5:43349141:::cg11057497	HMGCS1 cg11057497	METH	5	43349141		N:METH:RBM8A:chr1:144218773:::cg15611923	RBM8A cg15611923	METH	1	144218773		500000000	98	106.5	0.935	236
N:METH:CNIH4:chr1:222611079:::cg01785339	CNIH4 cg01785339	METH	1	222611079		N:METH:RBM8A:chr1:144218773:::cg15611923	RBM8A cg15611923	METH	1	144218773		78392306	98.1	106.5	0.935	236
N:METH:ANAPC7:chr12:109325928:::cg04062907	ANAPC7 cg04062907	METH	12	109325928		N:METH:RBM8A:chr1:144218773:::cg15611923	RBM8A cg15611923	METH	1	144218773		500000000	98	106.4	0.935	236
N:METH:RBM8A:chr1:144218773:::cg15611923	RBM8A cg15611923	METH	1	144218773		N:METH:TOR1AIP1:chr1:178117857:::cg18792584	TOR1AIP1 cg18792584	METH	1	178117857		33899084	97.9	106.3	0.935	236
N:METH:RBM8A:chr1:144218773:::cg15611923	RBM8A cg15611923	METH	1	144218773		N:METH:SEL1L:chr14:81069779:::cg10686044	SEL1L cg10686044	METH	14	81069779		500000000	97.7	106.2	0.934	236
N:METH:RBM8A:chr1:144218773:::cg15611923	RBM8A cg15611923	METH	1	144218773		N:METH:ZBTB48:chr1:6562736:::cg09143576	ZBTB48 cg09143576	METH	1	6562736		137656037	97.8	106.2	0.934	236
N:METH:QRSL1:chr6:107183808:::cg22885965	QRSL1 cg22885965	METH	6	107183808		N:METH:RBM8A:chr1:144218773:::cg15611923	RBM8A cg15611923	METH	1	144218773		500000000	97.8	106.2	0.934	236
N:METH:EPRS:chr1:218286659:::cg24903794	EPRS cg24903794	METH	1	218286659		N:METH:RBM8A:chr1:144218773:::cg15611923	RBM8A cg15611923	METH	1	144218773		74067886	97.6	106.1	0.934	236
N:METH:ACAT1:chr11:107497748:::cg09006267	ACAT1 cg09006267	METH	11	107497748		N:METH:RBM8A:chr1:144218773:::cg15611923	RBM8A cg15611923	METH	1	144218773		500000000	97.7	106.1	0.934	236
N:METH:KBTBD6:chr13:40604728:::cg06146910	KBTBD6 cg06146910	METH	13	40604728		N:METH:RBM8A:chr1:144218773:::cg15611923	RBM8A cg15611923	METH	1	144218773		500000000	97.6	106	0.934	236
N:METH:GMCL1:chr2:69910106:::cg14452789	GMCL1 cg14452789	METH	2	69910106		N:METH:RBM8A:chr1:144218773:::cg15611923	RBM8A cg15611923	METH	1	144218773		500000000	97.5	106	0.934	236
N:METH:C1orf74:chr1:208024808:::cg03752689	C1orf74 cg03752689	METH	1	208024808		N:METH:RBM8A:chr1:144218773:::cg15611923	RBM8A cg15611923	METH	1	144218773		63806035	97.5	105.9	0.934	236
N:METH:ACTR6:chr12:99118865:::cg02741744	ACTR6 cg02741744	METH	12	99118865		N:METH:RBM8A:chr1:144218773:::cg15611923	RBM8A cg15611923	METH	1	144218773		500000000	97.5	105.9	0.934	236
N:METH:DAXX:chr6:33398714:::cg07689821	DAXX cg07689821	METH	6	33398714		N:METH:RBM8A:chr1:144218773:::cg15611923	RBM8A cg15611923	METH	1	144218773		500000000	97.4	105.8	0.934	236
N:METH:NOP10:chr15:32422830:::cg06459327	NOP10 cg06459327	METH	15	32422830		N:METH:RBM8A:chr1:144218773:::cg15611923	RBM8A cg15611923	METH	1	144218773		500000000	97.4	105.8	0.934	236
N:METH:C9orf72:chr9:27563889:::cg11613875	C9orf72 cg11613875	METH	9	27563889		N:METH:RBM8A:chr1:144218773:::cg15611923	RBM8A cg15611923	METH	1	144218773		500000000	97.3	105.8	0.934	236
N:METH:MYLIP:chr6:16236912:::cg19055458	MYLIP cg19055458	METH	6	16236912		N:METH:RBM8A:chr1:144218773:::cg15611923	RBM8A cg15611923	METH	1	144218773		500000000	97.3	105.8	0.934	236
N:METH:RBM8A:chr1:144218773:::cg15611923	RBM8A cg15611923	METH	1	144218773		N:METH:TSPAN31:chr12:56424669:::cg10018778	TSPAN31 cg10018778	METH	12	56424669		500000000	97.3	105.7	0.934	236
N:METH:RBM8A:chr1:144218773:::cg15611923	RBM8A cg15611923	METH	1	144218773		N:METH:SDCCAG3:chr9:138424312:::cg08367703	SDCCAG3 cg08367703	METH	9	138424312		500000000	97.3	105.7	0.934	236
N:METH:NENF:chr1:210672729:::cg17979628	NENF cg17979628	METH	1	210672729		N:METH:RBM8A:chr1:144218773:::cg15611923	RBM8A cg15611923	METH	1	144218773		66453956	97.2	105.7	0.934	236
N:METH:RBM8A:chr1:144218773:::cg15611923	RBM8A cg15611923	METH	1	144218773		N:METH:SHC1:chr1:153214872:::cg17891149	SHC1 cg17891149	METH	1	153214872		8996099	97.2	105.6	0.934	236
N:METH:RBM8A:chr1:144218773:::cg15611923	RBM8A cg15611923	METH	1	144218773		N:METH:RFX5:chr1:149586162:::cg00123035	RFX5 cg00123035	METH	1	149586162		5367389	97.2	105.6	0.934	236
N:METH:RBM8A:chr1:144218773:::cg15611923	RBM8A cg15611923	METH	1	144218773		N:METH:WDR3:chr1:118274006:::cg11320143	WDR3 cg11320143	METH	1	118274006		25944767	97.2	105.6	0.934	236
N:METH:GMPS:chr3:157070704:::cg01634119	GMPS cg01634119	METH	3	157070704		N:METH:RBM8A:chr1:144218773:::cg15611923	RBM8A cg15611923	METH	1	144218773		500000000	97.2	105.6	0.934	236
N:METH:ERAL1:chr17:24205944:::cg06248182	ERAL1 cg06248182	METH	17	24205944		N:METH:RBM8A:chr1:144218773:::cg15611923	RBM8A cg15611923	METH	1	144218773		500000000	97.2	105.6	0.934	236
N:METH:RBM8A:chr1:144218773:::cg15611923	RBM8A cg15611923	METH	1	144218773		N:METH:ZBTB45:chr19:63722565:::cg16166399	ZBTB45 cg16166399	METH	19	63722565		500000000	97.1	105.5	0.934	236
N:METH:RBM8A:chr1:144218773:::cg15611923	RBM8A cg15611923	METH	1	144218773		N:METH:XPC:chr3:14195314:::cg18946802	XPC cg18946802	METH	3	14195314		500000000	97	105.5	0.933	236
N:METH:KPNA6:chr1:32346227:::cg10694959	KPNA6 cg10694959	METH	1	32346227		N:METH:RBM8A:chr1:144218773:::cg15611923	RBM8A cg15611923	METH	1	144218773		111872546	97.1	105.5	0.934	236
N:METH:MAP3K8:chr10:30762684:::cg03807314	MAP3K8 cg03807314	METH	10	30762684		N:METH:RBM8A:chr1:144218773:::cg15611923	RBM8A cg15611923	METH	1	144218773		500000000	97.1	105.5	0.934	236
N:METH:RBM8A:chr1:144218773:::cg15611923	RBM8A cg15611923	METH	1	144218773		N:METH:SLC39A11:chr17:68600498:::cg24332433	SLC39A11 cg24332433	METH	17	68600498		500000000	97	105.4	0.933	236
N:METH:RBM8A:chr1:144218773:::cg15611923	RBM8A cg15611923	METH	1	144218773		N:METH:RPS9:chr19:59396654:::cg10384134	RPS9 cg10384134	METH	19	59396654		500000000	97	105.4	0.933	236
N:METH:PUS10:chr2:61098823:::cg13565723	PUS10 cg13565723	METH	2	61098823		N:METH:RBM8A:chr1:144218773:::cg15611923	RBM8A cg15611923	METH	1	144218773		500000000	97	105.4	0.933	236
N:METH:C21orf45:chr21:32573187:::cg06510830	C21orf45 cg06510830	METH	21	32573187		N:METH:RBM8A:chr1:144218773:::cg15611923	RBM8A cg15611923	METH	1	144218773		500000000	96.9	105.4	0.933	236
N:METH:PMVK:chr1:153176460:::cg04361527	PMVK cg04361527	METH	1	153176460		N:METH:RBM8A:chr1:144218773:::cg15611923	RBM8A cg15611923	METH	1	144218773		8957687	96.9	105.4	0.933	236
N:METH:HRSP12:chr8:99199115:::cg15399561	HRSP12 cg15399561	METH	8	99199115		N:METH:RBM8A:chr1:144218773:::cg15611923	RBM8A cg15611923	METH	1	144218773		500000000	96.9	105.3	0.933	236
N:METH:POLD4:chr11:66876981:::cg02066887	POLD4 cg02066887	METH	11	66876981		N:METH:RBM8A:chr1:144218773:::cg15611923	RBM8A cg15611923	METH	1	144218773		500000000	96.9	105.3	0.933	236
N:METH:ACO1:chr9:32374344:::cg15714041	ACO1 cg15714041	METH	9	32374344		N:METH:RBM8A:chr1:144218773:::cg15611923	RBM8A cg15611923	METH	1	144218773		500000000	96.9	105.3	0.933	236
N:METH:RBM8A:chr1:144218773:::cg15611923	RBM8A cg15611923	METH	1	144218773		N:METH:TXNDC9:chr2:99319480:::cg16799961	TXNDC9 cg16799961	METH	2	99319480		500000000	96.8	105.2	0.933	236
N:METH:MED24:chr17:35464223:::cg13437593	MED24 cg13437593	METH	17	35464223		N:METH:RBM8A:chr1:144218773:::cg15611923	RBM8A cg15611923	METH	1	144218773		500000000	96.8	105.2	0.933	236
N:METH:BCLAF1:chr6:136652791:::cg10459515	BCLAF1 cg10459515	METH	6	136652791		N:METH:RBM8A:chr1:144218773:::cg15611923	RBM8A cg15611923	METH	1	144218773		500000000	96.7	105.2	0.933	236
N:METH:RBM8A:chr1:144218773:::cg15611923	RBM8A cg15611923	METH	1	144218773		N:METH:VRK3:chr19:55220648:::cg24484103	VRK3 cg24484103	METH	19	55220648		500000000	96.7	105.1	0.933	236
N:METH:NSUN2:chr5:6686111:::cg01541629	NSUN2 cg01541629	METH	5	6686111		N:METH:RBM8A:chr1:144218773:::cg15611923	RBM8A cg15611923	METH	1	144218773		500000000	96.7	105.1	0.933	236
N:METH:CCDC101:chr16:28472796:::cg14791831	CCDC101 cg14791831	METH	16	28472796		N:METH:RBM8A:chr1:144218773:::cg15611923	RBM8A cg15611923	METH	1	144218773		500000000	96.7	105.1	0.933	236
N:METH:RBM8A:chr1:144218773:::cg15611923	RBM8A cg15611923	METH	1	144218773		N:METH:UBA5:chr3:133861935:::cg21828898	UBA5 cg21828898	METH	3	133861935		500000000	96.6	105	0.933	236
N:METH:RBM8A:chr1:144218773:::cg15611923	RBM8A cg15611923	METH	1	144218773		N:METH:SIRT4:chr12:119224836:::cg21068152	SIRT4 cg21068152	METH	12	119224836		500000000	96.6	105	0.933	236
N:METH:KDELR1:chr19:53586527:::cg10309835	KDELR1 cg10309835	METH	19	53586527		N:METH:RBM8A:chr1:144218773:::cg15611923	RBM8A cg15611923	METH	1	144218773		500000000	96.6	105	0.933	236
N:METH:PDCD2L:chr19:39587310:::cg03212129	PDCD2L cg03212129	METH	19	39587310		N:METH:RBM8A:chr1:144218773:::cg15611923	RBM8A cg15611923	METH	1	144218773		500000000	96.6	105	0.933	236
N:METH:ELK4:chr1:203868195:::cg21478222	ELK4 cg21478222	METH	1	203868195		N:METH:RBM8A:chr1:144218773:::cg15611923	RBM8A cg15611923	METH	1	144218773		59649422	96.6	105	0.933	236
N:METH:RBM8A:chr1:144218773:::cg15611923	RBM8A cg15611923	METH	1	144218773		N:METH:RPF2:chr6:111410056:::cg10920427	RPF2 cg10920427	METH	6	111410056		500000000	96.5	104.9	0.933	236
N:METH:ADD1:chr4:2815953:::cg02496295	ADD1 cg02496295	METH	4	2815953		N:METH:RBM8A:chr1:144218773:::cg15611923	RBM8A cg15611923	METH	1	144218773		500000000	96.5	104.9	0.933	236
N:METH:PFDN4:chr20:52258494:::cg13347296	PFDN4 cg13347296	METH	20	52258494		N:METH:RBM8A:chr1:144218773:::cg15611923	RBM8A cg15611923	METH	1	144218773		500000000	96.4	104.9	0.933	236
N:METH:DEPDC4:chr12:99185909:::cg02874605	DEPDC4 cg02874605	METH	12	99185909		N:METH:RBM8A:chr1:144218773:::cg15611923	RBM8A cg15611923	METH	1	144218773		500000000	96.4	104.9	0.933	236
N:METH:RBM8A:chr1:144218773:::cg15611923	RBM8A cg15611923	METH	1	144218773		N:METH:SGTB:chr5:65053252:::cg25438054	SGTB cg25438054	METH	5	65053252		500000000	96.4	104.8	0.933	236
N:METH:LSM10:chr1:36635594:::cg01773061	LSM10 cg01773061	METH	1	36635594		N:METH:RBM8A:chr1:144218773:::cg15611923	RBM8A cg15611923	METH	1	144218773		107583179	96.4	104.8	0.933	236
N:METH:PTBP1:chr19:748109:::cg02364038	PTBP1 cg02364038	METH	19	748109		N:METH:RBM8A:chr1:144218773:::cg15611923	RBM8A cg15611923	METH	1	144218773		500000000	96.3	104.7	0.932	236
N:METH:FMO4:chr1:169549827:::cg21183846	FMO4 cg21183846	METH	1	169549827		N:METH:RBM8A:chr1:144218773:::cg15611923	RBM8A cg15611923	METH	1	144218773		25331054	96.2	104.6	0.932	236
N:METH:PPME1:chr11:73560019:::cg05676042	PPME1 cg05676042	METH	11	73560019		N:METH:RBM8A:chr1:144218773:::cg15611923	RBM8A cg15611923	METH	1	144218773		500000000	96.2	104.6	0.932	236
N:METH:C7orf68:chr7:127883501:::cg15133363	C7orf68 cg15133363	METH	7	127883501		N:METH:RBM8A:chr1:144218773:::cg15611923	RBM8A cg15611923	METH	1	144218773		500000000	96.2	104.6	0.932	236
N:METH:PAICS:chr4:56995877:::cg12370884	PAICS cg12370884	METH	4	56995877		N:METH:RBM8A:chr1:144218773:::cg15611923	RBM8A cg15611923	METH	1	144218773		500000000	96.2	104.6	0.932	236
N:METH:RBM8A:chr1:144218773:::cg15611923	RBM8A cg15611923	METH	1	144218773		N:METH:ZCCHC17:chr1:31542465:::cg07652553	ZCCHC17 cg07652553	METH	1	31542465		112676308	96.1	104.5	0.932	236
N:METH:PRDM10:chr11:129377831:::cg02323334	PRDM10 cg02323334	METH	11	129377831		N:METH:RBM8A:chr1:144218773:::cg15611923	RBM8A cg15611923	METH	1	144218773		500000000	96	104.5	0.932	236
N:METH:CAND1:chr12:65948856:::cg16896371	CAND1 cg16896371	METH	12	65948856		N:METH:RBM8A:chr1:144218773:::cg15611923	RBM8A cg15611923	METH	1	144218773		500000000	96.1	104.5	0.932	236
N:METH:KTI12:chr1:52272167:::cg19894943	KTI12 cg19894943	METH	1	52272167		N:METH:RBM8A:chr1:144218773:::cg15611923	RBM8A cg15611923	METH	1	144218773		91946606	96.1	104.5	0.932	236
N:METH:RBM8A:chr1:144218773:::cg15611923	RBM8A cg15611923	METH	1	144218773		N:METH:ZNF263:chr16:3273540:::cg23412875	ZNF263 cg23412875	METH	16	3273540		500000000	96	104.4	0.932	236
N:METH:HSPBP1:chr19:60483487:::cg17791766	HSPBP1 cg17791766	METH	19	60483487		N:METH:RBM8A:chr1:144218773:::cg15611923	RBM8A cg15611923	METH	1	144218773		500000000	96	104.4	0.932	236
N:METH:COPE:chr19:18891094:::cg10573763	COPE cg10573763	METH	19	18891094		N:METH:RBM8A:chr1:144218773:::cg15611923	RBM8A cg15611923	METH	1	144218773		500000000	96	104.4	0.932	236
N:METH:RBM8A:chr1:144218773:::cg15611923	RBM8A cg15611923	METH	1	144218773		N:METH:VPS72:chr1:149428781:::cg20930618	VPS72 cg20930618	METH	1	149428781		5210008	95.9	104.3	0.932	236
N:METH:CDKL1:chr14:49932991:::cg12867068	CDKL1 cg12867068	METH	14	49932991		N:METH:RBM8A:chr1:144218773:::cg15611923	RBM8A cg15611923	METH	1	144218773		500000000	95.9	104.3	0.932	236
N:METH:PPHLN1:chr12:41006337:::cg25070480	PPHLN1 cg25070480	METH	12	41006337		N:METH:RBM8A:chr1:144218773:::cg15611923	RBM8A cg15611923	METH	1	144218773		500000000	95.9	104.3	0.932	236
N:METH:RBM8A:chr1:144218773:::cg15611923	RBM8A cg15611923	METH	1	144218773		N:METH:SRP54:chr14:34521861:::cg15677132	SRP54 cg15677132	METH	14	34521861		500000000	95.8	104.2	0.932	236
N:METH:RBM8A:chr1:144218773:::cg15611923	RBM8A cg15611923	METH	1	144218773		N:METH:SMPDL3A:chr6:123152462:::cg09657265	SMPDL3A cg09657265	METH	6	123152462		500000000	95.7	104.2	0.932	236
N:METH:GNL1:chr6:30633099:::cg23654545	GNL1 cg23654545	METH	6	30633099		N:METH:RBM8A:chr1:144218773:::cg15611923	RBM8A cg15611923	METH	1	144218773		500000000	95.8	104.2	0.932	236
N:METH:C6orf72:chr6:149928989:::cg25513133	C6orf72 cg25513133	METH	6	149928989		N:METH:RBM8A:chr1:144218773:::cg15611923	RBM8A cg15611923	METH	1	144218773		500000000	95.6	104.1	0.932	236
N:METH:CCDC97:chr19:46508189:::cg20264534	CCDC97 cg20264534	METH	19	46508189		N:METH:RBM8A:chr1:144218773:::cg15611923	RBM8A cg15611923	METH	1	144218773		500000000	95.7	104.1	0.932	236
N:METH:RAB3A:chr19:18176002:::cg26001336	RAB3A cg26001336	METH	19	18176002		N:METH:RBM8A:chr1:144218773:::cg15611923	RBM8A cg15611923	METH	1	144218773		500000000	95.6	104	0.931	236
N:METH:NPR1:chr1:151916941:::cg22318989	NPR1 cg22318989	METH	1	151916941		N:METH:RBM8A:chr1:144218773:::cg15611923	RBM8A cg15611923	METH	1	144218773		7698168	95.6	104	0.932	236
N:METH:HNRPLL:chr2:38682580:::cg18753695	HNRPLL cg18753695	METH	2	38682580		N:METH:RBM8A:chr1:144218773:::cg15611923	RBM8A cg15611923	METH	1	144218773		500000000	95.6	104	0.931	236
N:METH:RBM8A:chr1:144218773:::cg15611923	RBM8A cg15611923	METH	1	144218773		N:METH:SLC30A1:chr1:209819243:::cg25466974	SLC30A1 cg25466974	METH	1	209819243		65600470	95.4	103.9	0.931	236
N:METH:AP4B1:chr1:114249676:::cg11717557	AP4B1 cg11717557	METH	1	114249676		N:METH:RBM8A:chr1:144218773:::cg15611923	RBM8A cg15611923	METH	1	144218773		29969097	95.4	103.9	0.931	236
N:METH:RBM8A:chr1:144218773:::cg15611923	RBM8A cg15611923	METH	1	144218773		N:METH:TUT1:chr11:62115813:::cg22169418	TUT1 cg22169418	METH	11	62115813		500000000	95.4	103.8	0.931	236
N:METH:RBM8A:chr1:144218773:::cg15611923	RBM8A cg15611923	METH	1	144218773		N:METH:RIOK2:chr5:96544759:::cg14081015	RIOK2 cg14081015	METH	5	96544759		500000000	95.3	103.8	0.931	236
N:METH:MFSD9:chr2:102719524:::cg13948784	MFSD9 cg13948784	METH	2	102719524		N:METH:RBM8A:chr1:144218773:::cg15611923	RBM8A cg15611923	METH	1	144218773		500000000	95.4	103.8	0.931	236
N:METH:HELB:chr12:64982803:::cg09412715	HELB cg09412715	METH	12	64982803		N:METH:RBM8A:chr1:144218773:::cg15611923	RBM8A cg15611923	METH	1	144218773		500000000	95.4	103.8	0.931	236
N:METH:CAP1:chr1:40278586:::cg09182986	CAP1 cg09182986	METH	1	40278586		N:METH:RBM8A:chr1:144218773:::cg15611923	RBM8A cg15611923	METH	1	144218773		103940187	95.4	103.8	0.931	236
N:METH:PIP5KL1:chr9:129729683:::cg06765514	PIP5KL1 cg06765514	METH	9	129729683		N:METH:RBM8A:chr1:144218773:::cg15611923	RBM8A cg15611923	METH	1	144218773		500000000	95.4	103.8	0.931	236
N:METH:MAT2A:chr2:85620542:::cg00696900	MAT2A cg00696900	METH	2	85620542		N:METH:RBM8A:chr1:144218773:::cg15611923	RBM8A cg15611923	METH	1	144218773		500000000	95.4	103.8	0.931	236
N:METH:CHAF1A:chr19:4353334:::cg24085258	CHAF1A cg24085258	METH	19	4353334		N:METH:RBM8A:chr1:144218773:::cg15611923	RBM8A cg15611923	METH	1	144218773		500000000	95.4	103.8	0.931	236
N:METH:MRPL9:chr1:150002879:::cg23864823	MRPL9 cg23864823	METH	1	150002879		N:METH:RBM8A:chr1:144218773:::cg15611923	RBM8A cg15611923	METH	1	144218773		5784106	95.3	103.8	0.931	236
N:METH:RBM8A:chr1:144218773:::cg15611923	RBM8A cg15611923	METH	1	144218773		N:METH:TMEM222:chr1:27521587:::cg23652939	TMEM222 cg23652939	METH	1	27521587		116697186	95.3	103.7	0.931	236
N:METH:RBM8A:chr1:144218773:::cg15611923	RBM8A cg15611923	METH	1	144218773		N:METH:SCRN3:chr2:174968642:::cg22830590	SCRN3 cg22830590	METH	2	174968642		500000000	95.3	103.7	0.931	236
N:METH:RBM8A:chr1:144218773:::cg15611923	RBM8A cg15611923	METH	1	144218773		N:METH:TRIP4:chr15:62466871:::cg09874600	TRIP4 cg09874600	METH	15	62466871		500000000	95.2	103.6	0.931	236
N:METH:DDX58:chr9:32516492:::cg00162643	DDX58 cg00162643	METH	9	32516492		N:METH:RBM8A:chr1:144218773:::cg15611923	RBM8A cg15611923	METH	1	144218773		500000000	95.2	103.6	0.931	236
N:METH:NDUFB5:chr3:180805562:::cg18652121	NDUFB5 cg18652121	METH	3	180805562		N:METH:RBM8A:chr1:144218773:::cg15611923	RBM8A cg15611923	METH	1	144218773		500000000	95.2	103.6	0.931	236
N:METH:RBM8A:chr1:144218773:::cg15611923	RBM8A cg15611923	METH	1	144218773		N:METH:SEC61A1:chr3:129254451:::cg18043455	SEC61A1 cg18043455	METH	3	129254451		500000000	95.1	103.5	0.931	236
N:METH:RBM8A:chr1:144218773:::cg15611923	RBM8A cg15611923	METH	1	144218773		N:METH:RNFT1:chr17:55397275:::cg27541374	RNFT1 cg27541374	METH	17	55397275		500000000	95	103.5	0.931	236
N:METH:GLYCTK:chr3:52297084:::cg27395450	GLYCTK cg27395450	METH	3	52297084		N:METH:RBM8A:chr1:144218773:::cg15611923	RBM8A cg15611923	METH	1	144218773		500000000	95.1	103.5	0.931	236
N:METH:CASP8AP2:chr6:90596399:::cg14602578	CASP8AP2 cg14602578	METH	6	90596399		N:METH:RBM8A:chr1:144218773:::cg15611923	RBM8A cg15611923	METH	1	144218773		500000000	95.1	103.5	0.931	236
N:METH:BCAS2:chr1:114925930:::cg23018891	BCAS2 cg23018891	METH	1	114925930		N:METH:RBM8A:chr1:144218773:::cg15611923	RBM8A cg15611923	METH	1	144218773		29292843	95.1	103.5	0.931	236
N:METH:ASCC3:chr6:101436225:::cg03664139	ASCC3 cg03664139	METH	6	101436225		N:METH:RBM8A:chr1:144218773:::cg15611923	RBM8A cg15611923	METH	1	144218773		500000000	95.1	103.5	0.931	236
N:METH:RBM8A:chr1:144218773:::cg15611923	RBM8A cg15611923	METH	1	144218773		N:METH:SRP68:chr17:71579799:::cg14801726	SRP68 cg14801726	METH	17	71579799		500000000	95	103.4	0.931	236
N:METH:MYST2:chr17:45220857:::cg02949544	MYST2 cg02949544	METH	17	45220857		N:METH:RBM8A:chr1:144218773:::cg15611923	RBM8A cg15611923	METH	1	144218773		500000000	95	103.4	0.931	236
N:METH:RBM8A:chr1:144218773:::cg15611923	RBM8A cg15611923	METH	1	144218773		N:METH:WDR61:chr15:76379209:::cg15563993	WDR61 cg15563993	METH	15	76379209		500000000	94.9	103.3	0.93	236
N:METH:RBM8A:chr1:144218773:::cg15611923	RBM8A cg15611923	METH	1	144218773		N:METH:SEC24C:chr10:75173853:::cg19864851	SEC24C cg19864851	METH	10	75173853		500000000	94.9	103.3	0.93	236
N:METH:C6orf27:chr6:31852906:::cg00728602	C6orf27 cg00728602	METH	6	31852906		N:METH:RBM8A:chr1:144218773:::cg15611923	RBM8A cg15611923	METH	1	144218773		500000000	94.9	103.3	0.93	236
N:METH:HIGD2A:chr5:175748294:::cg27164762	HIGD2A cg27164762	METH	5	175748294		N:METH:RBM8A:chr1:144218773:::cg15611923	RBM8A cg15611923	METH	1	144218773		500000000	94.9	103.3	0.93	236
N:METH:LACE1:chr6:108722622:::cg00180012	LACE1 cg00180012	METH	6	108722622		N:METH:RBM8A:chr1:144218773:::cg15611923	RBM8A cg15611923	METH	1	144218773		500000000	94.9	103.3	0.93	236
N:METH:C9orf156:chr9:99724948:::cg08531821	C9orf156 cg08531821	METH	9	99724948		N:METH:RBM8A:chr1:144218773:::cg15611923	RBM8A cg15611923	METH	1	144218773		500000000	94.9	103.3	0.93	236
N:METH:DGKH:chr13:41520014:::cg14812492	DGKH cg14812492	METH	13	41520014		N:METH:RBM8A:chr1:144218773:::cg15611923	RBM8A cg15611923	METH	1	144218773		500000000	94.9	103.3	0.93	236
N:METH:KIF9:chr3:47299528:::cg13994175	KIF9 cg13994175	METH	3	47299528		N:METH:RBM8A:chr1:144218773:::cg15611923	RBM8A cg15611923	METH	1	144218773		500000000	94.9	103.3	0.93	236
N:METH:CDK7:chr5:68566735:::cg25112044	CDK7 cg25112044	METH	5	68566735		N:METH:RBM8A:chr1:144218773:::cg15611923	RBM8A cg15611923	METH	1	144218773		500000000	94.9	103.3	0.93	236
N:METH:ATP6V1F:chr7:128289887:::cg17140815	ATP6V1F cg17140815	METH	7	128289887		N:METH:RBM8A:chr1:144218773:::cg15611923	RBM8A cg15611923	METH	1	144218773		500000000	94.8	103.2	0.93	236
N:METH:HNRNPC:chr14:20807009:::cg09648228	HNRNPC cg09648228	METH	14	20807009		N:METH:RBM8A:chr1:144218773:::cg15611923	RBM8A cg15611923	METH	1	144218773		500000000	94.8	103.2	0.93	236
N:METH:NR2C1:chr12:93991653:::cg19824362	NR2C1 cg19824362	METH	12	93991653		N:METH:RBM8A:chr1:144218773:::cg15611923	RBM8A cg15611923	METH	1	144218773		500000000	94.8	103.2	0.93	236
N:METH:HIPK1:chr1:114273572:::cg21943652	HIPK1 cg21943652	METH	1	114273572		N:METH:RBM8A:chr1:144218773:::cg15611923	RBM8A cg15611923	METH	1	144218773		29945201	94.8	103.2	0.93	236
N:METH:FAM98A:chr2:33678023:::cg10083236	FAM98A cg10083236	METH	2	33678023		N:METH:RBM8A:chr1:144218773:::cg15611923	RBM8A cg15611923	METH	1	144218773		500000000	94.8	103.2	0.93	236
N:METH:AP2B1:chr17:30938371:::cg07628086	AP2B1 cg07628086	METH	17	30938371		N:METH:RBM8A:chr1:144218773:::cg15611923	RBM8A cg15611923	METH	1	144218773		500000000	94.8	103.2	0.93	236
N:METH:NCRNA00188:chr17:16283501:::cg08270477	NCRNA00188 cg08270477	METH	17	16283501		N:METH:RBM8A:chr1:144218773:::cg15611923	RBM8A cg15611923	METH	1	144218773		500000000	94.8	103.2	0.93	236
N:METH:CREM:chr10:35455826:::cg09351894	CREM cg09351894	METH	10	35455826		N:METH:RBM8A:chr1:144218773:::cg15611923	RBM8A cg15611923	METH	1	144218773		500000000	94.6	103.1	0.93	236
N:METH:LIG1:chr19:53365204:::cg09594841	LIG1 cg09594841	METH	19	53365204		N:METH:RBM8A:chr1:144218773:::cg15611923	RBM8A cg15611923	METH	1	144218773		500000000	94.7	103.1	0.93	236
N:METH:RBM8A:chr1:144218773:::cg15611923	RBM8A cg15611923	METH	1	144218773		N:METH:ZNF552:chr19:63018038:::cg12983442	ZNF552 cg12983442	METH	19	63018038		500000000	94.6	103	0.93	236
N:METH:DCXR:chr17:77589097:::cg01350700	DCXR cg01350700	METH	17	77589097		N:METH:RBM8A:chr1:144218773:::cg15611923	RBM8A cg15611923	METH	1	144218773		500000000	94.6	103	0.93	236
N:METH:BRD8:chr5:137542510:::cg27119451	BRD8 cg27119451	METH	5	137542510		N:METH:RBM8A:chr1:144218773:::cg15611923	RBM8A cg15611923	METH	1	144218773		500000000	94.5	102.9	0.93	236
N:METH:DDX21:chr10:70385751:::cg17741291	DDX21 cg17741291	METH	10	70385751		N:METH:RBM8A:chr1:144218773:::cg15611923	RBM8A cg15611923	METH	1	144218773		500000000	94.4	102.9	0.93	236
N:METH:RBM8A:chr1:144218773:::cg15611923	RBM8A cg15611923	METH	1	144218773		N:METH:ZNF688:chr16:30490549:::cg03942436	ZNF688 cg03942436	METH	16	30490549		500000000	94.4	102.8	0.93	236
N:METH:FBXO5:chr6:153345824:::cg25960313	FBXO5 cg25960313	METH	6	153345824		N:METH:RBM8A:chr1:144218773:::cg15611923	RBM8A cg15611923	METH	1	144218773		500000000	94.4	102.8	0.93	236
N:METH:DHX36:chr3:155525050:::cg22183849	DHX36 cg22183849	METH	3	155525050		N:METH:RBM8A:chr1:144218773:::cg15611923	RBM8A cg15611923	METH	1	144218773		500000000	94.4	102.8	0.93	236
N:METH:GANC:chr15:40353443:::cg26052367	GANC cg26052367	METH	15	40353443		N:METH:RBM8A:chr1:144218773:::cg15611923	RBM8A cg15611923	METH	1	144218773		500000000	94.4	102.8	0.93	236
N:METH:MLL4:chr19:40901466:::cg25746138	MLL4 cg25746138	METH	19	40901466		N:METH:RBM8A:chr1:144218773:::cg15611923	RBM8A cg15611923	METH	1	144218773		500000000	94.3	102.7	0.93	236
N:METH:RBM8A:chr1:144218773:::cg15611923	RBM8A cg15611923	METH	1	144218773		N:METH:TTF2:chr1:117404625:::cg13221588	TTF2 cg13221588	METH	1	117404625		26814148	94.2	102.6	0.929	236
N:METH:RBM8A:chr1:144218773:::cg15611923	RBM8A cg15611923	METH	1	144218773		N:METH:TEX264:chr3:51680720:::cg25675349	TEX264 cg25675349	METH	3	51680720		500000000	94.2	102.6	0.929	236
N:METH:GCDH:chr19:12863357:::cg08876470	GCDH cg08876470	METH	19	12863357		N:METH:RBM8A:chr1:144218773:::cg15611923	RBM8A cg15611923	METH	1	144218773		500000000	94.1	102.6	0.929	236
N:METH:C7orf55:chr7:138676550:::cg11609154	C7orf55 cg11609154	METH	7	138676550		N:METH:RBM8A:chr1:144218773:::cg15611923	RBM8A cg15611923	METH	1	144218773		500000000	94.2	102.6	0.93	236
N:METH:PHF12:chr17:24302936:::cg13564075	PHF12 cg13564075	METH	17	24302936		N:METH:RBM8A:chr1:144218773:::cg15611923	RBM8A cg15611923	METH	1	144218773		500000000	94.1	102.6	0.929	236
N:METH:MRPL44:chr2:224530179:::cg19846927	MRPL44 cg19846927	METH	2	224530179		N:METH:RBM8A:chr1:144218773:::cg15611923	RBM8A cg15611923	METH	1	144218773		500000000	94.1	102.6	0.929	236
N:METH:MTR:chr1:235025276:::cg07093046	MTR cg07093046	METH	1	235025276		N:METH:RBM8A:chr1:144218773:::cg15611923	RBM8A cg15611923	METH	1	144218773		90806503	94.2	102.6	0.93	236
N:METH:FAM86A:chr16:5088098:::cg10957584	FAM86A cg10957584	METH	16	5088098		N:METH:RBM8A:chr1:144218773:::cg15611923	RBM8A cg15611923	METH	1	144218773		500000000	94.2	102.6	0.929	236
N:METH:RBM8A:chr1:144218773:::cg15611923	RBM8A cg15611923	METH	1	144218773		N:METH:TBL3:chr16:1961792:::cg23998987	TBL3 cg23998987	METH	16	1961792		500000000	94	102.5	0.929	236
N:METH:RBM8A:chr1:144218773:::cg15611923	RBM8A cg15611923	METH	1	144218773		N:METH:SDC4:chr20:43410347:::cg22188058	SDC4 cg22188058	METH	20	43410347		500000000	94.1	102.5	0.929	236
N:METH:C7orf30:chr7:23305260:::cg01182585	C7orf30 cg01182585	METH	7	23305260		N:METH:RBM8A:chr1:144218773:::cg15611923	RBM8A cg15611923	METH	1	144218773		500000000	94	102.5	0.929	236
STable 5. Endometrial Carcinoma
id_a	pretty_label_a	datatype_a	chr_a	start_a	end_a	id_b	pretty_label_b	datatype_b	chr_b	start_b	end_b	link_distance	adj_logged_pvalue	logged_pvalue	correlation	num_nonna
N:GEXP:ILF2:chr1:153634514:153643479:-:3608	ILF2	GEXP	1	153634514	153643479	N:GEXP:RBM8A:chr1:145507557:145513535:+:9939	RBM8A	GEXP	1	145507557	145513535	8120979	56.9	65	0.743	368
N:GEXP:PIPSL:chr10:95717897:95721672:-:266971	PIPSL	GEXP	10	95717897	95721672	N:GEXP:RBM8A:chr1:145507557:145513535:+:9939	RBM8A	GEXP	1	145507557	145513535	500000000	37.3	45.4	0.653	368
N:GEXP:PARP1:chr1:226548392:226595801:-:142	PARP1	GEXP	1	226548392	226595801	N:GEXP:RBM8A:chr1:145507557:145513535:+:9939	RBM8A	GEXP	1	145507557	145513535	81034857	35.8	43.9	0.645	368
N:GEXP:APH1A:chr1:150237799:150241609:-:51107	APH1A	GEXP	1	150237799	150241609	N:GEXP:RBM8A:chr1:145507557:145513535:+:9939	RBM8A	GEXP	1	145507557	145513535	4724264	34.7	42.8	0.638	368
N:GEXP:ISG20L2:chr1:156692413:156698211:-:81875	ISG20L2	GEXP	1	156692413	156698211	N:GEXP:RBM8A:chr1:145507557:145513535:+:9939	RBM8A	GEXP	1	145507557	145513535	11178878	33.5	41.6	0.631	368
N:GEXP:POLR3C:chr1:145592605:145610884:-:10623	POLR3C	GEXP	1	145592605	145610884	N:GEXP:RBM8A:chr1:145507557:145513535:+:9939	RBM8A	GEXP	1	145507557	145513535	79070	31.4	39.5	0.619	368
N:GEXP:FDPS:chr1:155278539:155290457:+:2224	FDPS	GEXP	1	155278539	155290457	N:GEXP:RBM8A:chr1:145507557:145513535:+:9939	RBM8A	GEXP	1	145507557	145513535	9765004	29.2	37.3	0.605	368
N:GEXP:DHX9:chr1:182808439:182857117:+:1660	DHX9	GEXP	1	182808439	182857117	N:GEXP:RBM8A:chr1:145507557:145513535:+:9939	RBM8A	GEXP	1	145507557	145513535	37294904	27.2	35.2	0.59	368
N:GEXP:GPATCH4:chr1:156564100:156571279:-:54865	GPATCH4	GEXP	1	156564100	156571279	N:GEXP:RBM8A:chr1:145507557:145513535:+:9939	RBM8A	GEXP	1	145507557	145513535	11050565	24.7	32.8	0.573	368
N:GEXP:RBM8A:chr1:145507557:145513535:+:9939	RBM8A	GEXP	1	145507557	145513535	N:GEXP:TARS2:chr1:150459920:150479749:+:80222	TARS2	GEXP	1	150459920	150479749	4946385	24	32.1	0.568	368
N:GEXP:CKS1B:chr1:154947118:154951725:+:1163	CKS1B	GEXP	1	154947118	154951725	N:GEXP:RBM8A:chr1:145507557:145513535:+:9939	RBM8A	GEXP	1	145507557	145513535	9433583	23.9	32	0.567	368
N:GEXP:RBM8A:chr1:145507557:145513535:+:9939	RBM8A	GEXP	1	145507557	145513535	N:GEXP:ZNF687:chr1:151254094:151264381:+:57592	ZNF687	GEXP	1	151254094	151264381	5740559	23.8	31.9	0.566	368
N:GEXP:C1ORF43:chr1:154179183:154193273:-:25912	C1ORF43	GEXP	1	154179183	154193273	N:GEXP:RBM8A:chr1:145507557:145513535:+:9939	RBM8A	GEXP	1	145507557	145513535	8665648	21.5	29.5	0.548	368
N:GEXP:MRPL9:chr1:151732123:151736040:-:65005	MRPL9	GEXP	1	151732123	151736040	N:GEXP:RBM8A:chr1:145507557:145513535:+:9939	RBM8A	GEXP	1	145507557	145513535	6218588	21.2	29.3	0.546	368
N:GEXP:PEX19:chr1:160246598:160254941:-:5824	PEX19	GEXP	1	160246598	160254941	N:GEXP:RBM8A:chr1:145507557:145513535:+:9939	RBM8A	GEXP	1	145507557	145513535	14733063	21.2	29.2	0.546	368
N:GEXP:PRCC:chr1:156737274:156770609:+:5546	PRCC	GEXP	1	156737274	156770609	N:GEXP:RBM8A:chr1:145507557:145513535:+:9939	RBM8A	GEXP	1	145507557	145513535	11223739	21	29.1	0.544	368
N:GEXP:ADAR:chr1:154554534:154600456:-:103	ADAR	GEXP	1	154554534	154600456	N:GEXP:RBM8A:chr1:145507557:145513535:+:9939	RBM8A	GEXP	1	145507557	145513535	9040999	20.9	29	0.544	368
N:GEXP:CCT3:chr1:156278752:156308206:-:7203	CCT3	GEXP	1	156278752	156308206	N:GEXP:RBM8A:chr1:145507557:145513535:+:9939	RBM8A	GEXP	1	145507557	145513535	10765217	20.2	28.2	0.538	368
N:GEXP:RBM8A:chr1:145507557:145513535:+:9939	RBM8A	GEXP	1	145507557	145513535	N:GEXP:VPS72:chr1:151148934:151162640:-:6944	VPS72	GEXP	1	151148934	151162640	5635399	19.9	27.9	0.535	368
N:GEXP:PRUNE:chr1:150980973:151008189:+:58497	PRUNE	GEXP	1	150980973	151008189	N:GEXP:RBM8A:chr1:145507557:145513535:+:9939	RBM8A	GEXP	1	145507557	145513535	5467438	19.8	27.9	0.535	368
N:GEXP:ATF6:chr1:161736034:161933860:+:22926	ATF6	GEXP	1	161736034	161933860	N:GEXP:RBM8A:chr1:145507557:145513535:+:9939	RBM8A	GEXP	1	145507557	145513535	16222499	18.8	26.9	0.526	368
N:GEXP:RBM8A:chr1:145507557:145513535:+:9939	RBM8A	GEXP	1	145507557	145513535	N:GEXP:SCAMP3:chr1:155225770:155232176:-:10067	SCAMP3	GEXP	1	155225770	155232176	9712235	18.7	26.8	0.525	368
N:GEXP:HNRNPU:chr1:245013602:245027827:-:3192	HNRNPU	GEXP	1	245013602	245027827	N:GEXP:RBM8A:chr1:145507557:145513535:+:9939	RBM8A	GEXP	1	145507557	145513535	99500067	18.6	26.7	0.524	368
N:GEXP:RBM8A:chr1:145507557:145513535:+:9939	RBM8A	GEXP	1	145507557	145513535	N:GEXP:UBQLN4:chr1:156005092:156023516:-:56893	UBQLN4	GEXP	1	156005092	156023516	10491557	18.4	26.5	0.523	368
N:GEXP:RBM8A:chr1:145507557:145513535:+:9939	RBM8A	GEXP	1	145507557	145513535	N:GEXP:UBAP2L:chr1:154192655:154243986:+:9898	UBAP2L	GEXP	1	154192655	154243986	8679120	18.4	26.5	0.523	368
N:GEXP:RBM8A:chr1:145507557:145513535:+:9939	RBM8A	GEXP	1	145507557	145513535	N:GEXP:ZNF669:chr1:247263264:247267674:-:79862	ZNF669	GEXP	1	247263264	247267674	101749729	18.1	26.2	0.52	368
N:GEXP:GATAD2B:chr1:153777203:153895451:-:57459	GATAD2B	GEXP	1	153777203	153895451	N:GEXP:RBM8A:chr1:145507557:145513535:+:9939	RBM8A	GEXP	1	145507557	145513535	8263668	17.4	25.5	0.514	368
N:GEXP:C1ORF74:chr1:209955662:209957890:-:148304	C1ORF74	GEXP	1	209955662	209957890	N:GEXP:RBM8A:chr1:145507557:145513535:+:9939	RBM8A	GEXP	1	145507557	145513535	64442127	17.2	25.3	0.512	368
N:CNVR:1q21:chr1:149881000:150465999::	chr1:149,881,000-150,465,999 (585Mb, 1q21)	CNVR	1	149881000	150465999	N:GEXP:RBM8A:chr1:145507557:145513535:+:9939	RBM8A	GEXP	1	145507557	145513535	4367465	16.9	24.7	0.511	360
N:GEXP:PI4KB:chr1:151264273:151300191:-:5298	PI4KB	GEXP	1	151264273	151300191	N:GEXP:RBM8A:chr1:145507557:145513535:+:9939	RBM8A	GEXP	1	145507557	145513535	5750738	16.6	24.7	0.507	368
N:GEXP:RBM8A:chr1:145507557:145513535:+:9939	RBM8A	GEXP	1	145507557	145513535	N:GEXP:URB2:chr1:229761981:229795946:+:9816	URB2	GEXP	1	229761981	229795946	84248446	16.4	24.5	0.505	368
N:GEXP:IPO9:chr1:201798288:201853422:+:55705	IPO9	GEXP	1	201798288	201853422	N:GEXP:RBM8A:chr1:145507557:145513535:+:9939	RBM8A	GEXP	1	145507557	145513535	56284753	16.4	24.5	0.505	368
N:CNVR:1q21.3:chr1:150780000:152716999::	chr1:150,780,000-152,716,999 (2bp, 1q21.3)	CNVR	1	150780000	152716999	N:GEXP:RBM8A:chr1:145507557:145513535:+:9939	RBM8A	GEXP	1	145507557	145513535	5266465	16.3	24	0.506	360
N:CNVR:1q21.3:chr1:150466000:150779999::	chr1:150,466,000-150,779,999 (314Mb, 1q21.3)	CNVR	1	150466000	150779999	N:GEXP:RBM8A:chr1:145507557:145513535:+:9939	RBM8A	GEXP	1	145507557	145513535	4952465	15.9	23.6	0.502	360
N:CNVR:1q21.3:chr1:152718000:155821999::	chr1:152,718,000-155,821,999 (3bp, 1q21.3)	CNVR	1	152718000	155821999	N:GEXP:RBM8A:chr1:145507557:145513535:+:9939	RBM8A	GEXP	1	145507557	145513535	7204465	15.7	23.5	0.501	360
N:CNVR:SRGAP2:chr1:152717000:152717999::	chr1:152,717,000-152,717,999 (100kb, SRGAP2)	CNVR	1	152717000	152717999	N:GEXP:RBM8A:chr1:145507557:145513535:+:9939	RBM8A	GEXP	1	145507557	145513535	7203465	15.4	23.2	0.498	360
N:CNVR:1q21.3:chr1:150786006:150811294::UCEC-TP_Gistic_ROI_r_amp	1q21.3 Amplification (Gistic, continuous)	CNVR	1	150786006	150811294	N:GEXP:RBM8A:chr1:145507557:145513535:+:9939	RBM8A	GEXP	1	145507557	145513535	5272471	14.2	21.9	0.485	360
N:CNVR:1q22:chr1:155822000:156054999::	chr1:155,822,000-156,054,999 (233Mb, 1q22)	CNVR	1	155822000	156054999	N:GEXP:RBM8A:chr1:145507557:145513535:+:9939	RBM8A	GEXP	1	145507557	145513535	10308465	13	20.8	0.473	360
N:CNVR:1q22:chr1:156048312:156059480::UCEC-TP_Gistic_ROI_r_amp	1q22 Amplification (Gistic, continuous)	CNVR	1	156048312	156059480	N:GEXP:RBM8A:chr1:145507557:145513535:+:9939	RBM8A	GEXP	1	145507557	145513535	10534777	12.4	20.1	0.467	360
N:CNVR:1q23.1:chr1:156055000:158514999::	chr1:156,055,000-158,514,999 (2bp, 1q23.1)	CNVR	1	156055000	158514999	N:GEXP:RBM8A:chr1:145507557:145513535:+:9939	RBM8A	GEXP	1	145507557	145513535	10541465	12.2	19.9	0.464	360
N:CNVR:1q44:chr1:246186000:247813000::	chr1:246,186,000-247,813,000 (2bp, 1q44)	CNVR	1	246186000	247813000	N:GEXP:RBM8A:chr1:145507557:145513535:+:9939	RBM8A	GEXP	1	145507557	145513535	100672465	11.3	19	0.455	360
N:CNVR:1q23:chr1:158550000:160113999::	chr1:158,550,000-160,113,999 (2bp, 1q23)	CNVR	1	158550000	160113999	N:GEXP:RBM8A:chr1:145507557:145513535:+:9939	RBM8A	GEXP	1	145507557	145513535	13036465	10.8	18.6	0.45	360
N:CNVR:SRGAP2:chr1:160114000:160114999::	chr1:160,114,000-160,114,999 (100kb, SRGAP2)	CNVR	1	160114000	160114999	N:GEXP:RBM8A:chr1:145507557:145513535:+:9939	RBM8A	GEXP	1	145507557	145513535	14600465	10.8	18.5	0.449	360
N:CNVR:1q21.2:chr1:149879000:149880999::	chr1:149,879,000-149,880,999 (2Mb, 1q21.2)	CNVR	1	149879000	149880999	N:GEXP:RBM8A:chr1:145507557:145513535:+:9939	RBM8A	GEXP	1	145507557	145513535	4365465	10.1	17.9	0.445	354
N:GEXP:RBM8A:chr1:145507557:145513535:+:9939	RBM8A	GEXP	1	145507557	145513535	C:SAMP:SCNA12_k2:::::	SCNA12 k2	SAMP				500000000	12	17.9	-0.463	364
N:GEXP:RBM8A:chr1:145507557:145513535:+:9939	RBM8A	GEXP	1	145507557	145513535	B:SAMP:I(C1|SCNA12_k3):::::	SCNA12 k3: 1	SAMP				500000000	10.5	17.9	0.463	364
N:CNVR:DQ576410:chr1:235684000:235684999::	chr1:235,684,000-235,684,999 (100kb, DQ576410)	CNVR	1	235684000	235684999	N:GEXP:RBM8A:chr1:145507557:145513535:+:9939	RBM8A	GEXP	1	145507557	145513535	90170465	10.1	17.8	0.441	360
N:CNVR:DQ576410:chr1:238862000:239253999::	chr1:238,862,000-239,253,999 (392Mb, DQ576410)	CNVR	1	238862000	239253999	N:GEXP:RBM8A:chr1:145507557:145513535:+:9939	RBM8A	GEXP	1	145507557	145513535	93348465	9.8	17.6	0.438	360
N:CNVR:1q44:chr1:241745000:246185999::	chr1:241,745,000-246,185,999 (4bp, 1q44)	CNVR	1	241745000	246185999	N:GEXP:RBM8A:chr1:145507557:145513535:+:9939	RBM8A	GEXP	1	145507557	145513535	96231465	9.8	17.6	0.438	360
N:CNVR:1q42.3:chr1:235063000:235683999::	chr1:235,063,000-235,683,999 (621Mb, 1q42.3)	CNVR	1	235063000	235683999	N:GEXP:RBM8A:chr1:145507557:145513535:+:9939	RBM8A	GEXP	1	145507557	145513535	89549465	9.8	17.5	0.438	360
N:CNVR:1q23:chr1:160115000:165044999::	chr1:160,115,000-165,044,999 (5bp, 1q23)	CNVR	1	160115000	165044999	N:GEXP:RBM8A:chr1:145507557:145513535:+:9939	RBM8A	GEXP	1	145507557	145513535	14601465	9.7	17.5	0.437	360
N:CNVR:1q43:chr1:239254000:240673999::	chr1:239,254,000-240,673,999 (1bp, 1q43)	CNVR	1	239254000	240673999	N:GEXP:RBM8A:chr1:145507557:145513535:+:9939	RBM8A	GEXP	1	145507557	145513535	93740465	9.6	17.4	0.436	360
N:CNVR:1q25.1:chr1:170619000:176618999::	chr1:170,619,000-176,618,999 (6bp, 1q25.1)	CNVR	1	170619000	176618999	N:GEXP:RBM8A:chr1:145507557:145513535:+:9939	RBM8A	GEXP	1	145507557	145513535	25105465	9.6	17.4	0.436	360
N:CNVR:1q43:chr1:240825000:241734999::	chr1:240,825,000-241,734,999 (910Mb, 1q43)	CNVR	1	240825000	241734999	N:GEXP:RBM8A:chr1:145507557:145513535:+:9939	RBM8A	GEXP	1	145507557	145513535	95311465	9.6	17.4	0.436	360
N:CNVR:1q43:chr1:240677000:240818999::	chr1:240,677,000-240,818,999 (142Mb, 1q43)	CNVR	1	240677000	240818999	N:GEXP:RBM8A:chr1:145507557:145513535:+:9939	RBM8A	GEXP	1	145507557	145513535	95163465	9.5	17.3	0.434	360
N:CNVR:1q23.1:chr1:158515000:158549999::	chr1:158,515,000-158,549,999 (35Mb, 1q23.1)	CNVR	1	158515000	158549999	N:GEXP:RBM8A:chr1:145507557:145513535:+:9939	RBM8A	GEXP	1	145507557	145513535	13001465	9.6	17.3	0.435	360
N:CNVR:1q43:chr1:240674000:240676999::	chr1:240,674,000-240,676,999 (3Mb, 1q43)	CNVR	1	240674000	240676999	N:GEXP:RBM8A:chr1:145507557:145513535:+:9939	RBM8A	GEXP	1	145507557	145513535	95160465	9.6	17.3	0.435	360
N:CNVR:1q43:chr1:236901000:238854999::	chr1:236,901,000-238,854,999 (2bp, 1q43)	CNVR	1	236901000	238854999	N:GEXP:RBM8A:chr1:145507557:145513535:+:9939	RBM8A	GEXP	1	145507557	145513535	91387465	9.4	17.2	0.434	360
N:CNVR:DQ576410:chr1:238857000:238861999::	chr1:238,857,000-238,861,999 (5Mb, DQ576410)	CNVR	1	238857000	238861999	N:GEXP:RBM8A:chr1:145507557:145513535:+:9939	RBM8A	GEXP	1	145507557	145513535	93343465	9.5	17.2	0.437	355
C:CNVR:1q21.3:chr1:150786006:150811294::UCEC-TP_Gistic_ROI_d_amp	1q21.3 Amplification (Gistic, discrete)	CNVR	1	150786006	150811294	N:GEXP:RBM8A:chr1:145507557:145513535:+:9939	RBM8A	GEXP	1	145507557	145513535	5272471	10.8	17.1		360
N:CNVR:1q42.3:chr1:235685000:236896999::	chr1:235,685,000-236,896,999 (1bp, 1q42.3)	CNVR	1	235685000	236896999	N:GEXP:RBM8A:chr1:145507557:145513535:+:9939	RBM8A	GEXP	1	145507557	145513535	90171465	9.3	17.1	0.432	360
N:GEXP:RBM8A:chr1:145507557:145513535:+:9939	RBM8A	GEXP	1	145507557	145513535	C:SAMP:SCNA12_k3:::::	SCNA12 k3	SAMP				500000000	11	17		364
N:CNVR:1q24.2:chr1:168575000:170618999::	chr1:168,575,000-170,618,999 (2bp, 1q24.2)	CNVR	1	168575000	170618999	N:GEXP:RBM8A:chr1:145507557:145513535:+:9939	RBM8A	GEXP	1	145507557	145513535	23061465	9.1	16.9	0.429	360
C:CNVR:1q22:chr1:156048312:156059480::UCEC-TP_Gistic_ROI_d_amp	1q22 Amplification (Gistic, discrete)	CNVR	1	156048312	156059480	N:GEXP:RBM8A:chr1:145507557:145513535:+:9939	RBM8A	GEXP	1	145507557	145513535	10534777	10.6	16.9		360
N:CNVR:DQ576410:chr1:234912000:235062999::	chr1:234,912,000-235,062,999 (151Mb, DQ576410)	CNVR	1	234912000	235062999	N:GEXP:RBM8A:chr1:145507557:145513535:+:9939	RBM8A	GEXP	1	145507557	145513535	89398465	9.1	16.8	0.429	360
N:CNVR:DQ576410:chr1:240822000:240824999::	chr1:240,822,000-240,824,999 (3Mb, DQ576410)	CNVR	1	240822000	240824999	N:GEXP:RBM8A:chr1:145507557:145513535:+:9939	RBM8A	GEXP	1	145507557	145513535	95308465	9	16.8	0.43	356
N:CNVR:DQ576410:chr1:240819000:240819999::	chr1:240,819,000-240,819,999 (100kb, DQ576410)	CNVR	1	240819000	240819999	N:GEXP:RBM8A:chr1:145507557:145513535:+:9939	RBM8A	GEXP	1	145507557	145513535	95305465	9	16.8	0.43	356
N:CNVR:1q23.3:chr1:165046000:165616999::	chr1:165,046,000-165,616,999 (571Mb, 1q23.3)	CNVR	1	165046000	165616999	N:GEXP:RBM8A:chr1:145507557:145513535:+:9939	RBM8A	GEXP	1	145507557	145513535	19532465	9	16.8	0.429	360
N:GEXP:RBM8A:chr1:145507557:145513535:+:9939	RBM8A	GEXP	1	145507557	145513535	C:SAMP:SCNA12_k4:::::	SCNA12 k4	SAMP				500000000	10.9	16.8		364
N:CNVR:1q25:chr1:176623000:180894999::	chr1:176,623,000-180,894,999 (4bp, 1q25)	CNVR	1	176623000	180894999	N:GEXP:RBM8A:chr1:145507557:145513535:+:9939	RBM8A	GEXP	1	145507557	145513535	31109465	8.9	16.7	0.427	360
N:CNVR:SRGAP2:chr1:165045000:165045999::	chr1:165,045,000-165,045,999 (100kb, SRGAP2)	CNVR	1	165045000	165045999	N:GEXP:RBM8A:chr1:145507557:145513535:+:9939	RBM8A	GEXP	1	145507557	145513535	19531465	8.9	16.7	0.427	360
N:CNVR:1q42:chr1:230607000:234911999::	chr1:230,607,000-234,911,999 (4bp, 1q42)	CNVR	1	230607000	234911999	N:GEXP:RBM8A:chr1:145507557:145513535:+:9939	RBM8A	GEXP	1	145507557	145513535	85093465	8.9	16.7	0.427	360
N:CNVR:1q43:chr1:236897000:236899999::	chr1:236,897,000-236,899,999 (3Mb, 1q43)	CNVR	1	236897000	236899999	N:GEXP:RBM8A:chr1:145507557:145513535:+:9939	RBM8A	GEXP	1	145507557	145513535	91383465	8.8	16.6	0.426	360
N:CNVR:1q25.3:chr1:180896000:180904999::	chr1:180,896,000-180,904,999 (9Mb, 1q25.3)	CNVR	1	180896000	180904999	N:GEXP:RBM8A:chr1:145507557:145513535:+:9939	RBM8A	GEXP	1	145507557	145513535	35382465	8.7	16.5	0.425	360
N:CNVR:1q25.3:chr1:180906000:181308999::	chr1:180,906,000-181,308,999 (403Mb, 1q25.3)	CNVR	1	180906000	181308999	N:GEXP:RBM8A:chr1:145507557:145513535:+:9939	RBM8A	GEXP	1	145507557	145513535	35392465	8.7	16.4	0.424	360
N:CNVR:1q24.2:chr1:168002000:168095999::	chr1:168,002,000-168,095,999 (94Mb, 1q24.2)	CNVR	1	168002000	168095999	N:GEXP:RBM8A:chr1:145507557:145513535:+:9939	RBM8A	GEXP	1	145507557	145513535	22488465	8.6	16.4	0.424	360
N:CNVR:1q25.3:chr1:182527000:183764999::	chr1:182,527,000-183,764,999 (1bp, 1q25.3)	CNVR	1	182527000	183764999	N:GEXP:RBM8A:chr1:145507557:145513535:+:9939	RBM8A	GEXP	1	145507557	145513535	37013465	8.6	16.4	0.423	360
N:CNVR:DQ576410:chr1:230606000:230606999::	chr1:230,606,000-230,606,999 (100kb, DQ576410)	CNVR	1	230606000	230606999	N:GEXP:RBM8A:chr1:145507557:145513535:+:9939	RBM8A	GEXP	1	145507557	145513535	85092465	8.7	16.4	0.424	360
N:CNVR:1q24.2:chr1:168096000:168572999::	chr1:168,096,000-168,572,999 (477Mb, 1q24.2)	CNVR	1	168096000	168572999	N:GEXP:RBM8A:chr1:145507557:145513535:+:9939	RBM8A	GEXP	1	145507557	145513535	22582465	8.6	16.3	0.423	360
N:CNVR:SRGAP2:chr1:168573000:168574999::	chr1:168,573,000-168,574,999 (2Mb, SRGAP2)	CNVR	1	168573000	168574999	N:GEXP:RBM8A:chr1:145507557:145513535:+:9939	RBM8A	GEXP	1	145507557	145513535	23059465	8.5	16.3	0.422	360
N:CNVR:1q25.3:chr1:182325000:182525999::	chr1:182,325,000-182,525,999 (201Mb, 1q25.3)	CNVR	1	182325000	182525999	N:GEXP:RBM8A:chr1:145507557:145513535:+:9939	RBM8A	GEXP	1	145507557	145513535	36811465	8.4	16.2	0.421	360
N:CNVR:1q25.3:chr1:180905000:180905999::	chr1:180,905,000-180,905,999 (100kb, 1q25.3)	CNVR	1	180905000	180905999	N:GEXP:RBM8A:chr1:145507557:145513535:+:9939	RBM8A	GEXP	1	145507557	145513535	35391465	8.4	16.2	0.422	360
N:CNVR:1q25.2:chr1:176619000:176622999::	chr1:176,619,000-176,622,999 (4Mb, 1q25.2)	CNVR	1	176619000	176622999	N:GEXP:RBM8A:chr1:145507557:145513535:+:9939	RBM8A	GEXP	1	145507557	145513535	31105465	8.4	16.2	0.421	360
N:CNVR:1q31:chr1:190030000:191657999::	chr1:190,030,000-191,657,999 (2bp, 1q31)	CNVR	1	190030000	191657999	N:GEXP:RBM8A:chr1:145507557:145513535:+:9939	RBM8A	GEXP	1	145507557	145513535	44516465	8.5	16.2	0.422	360
N:CNVR:1q42.13:chr1:228174000:230605999::	chr1:228,174,000-230,605,999 (2bp, 1q42.13)	CNVR	1	228174000	230605999	N:GEXP:RBM8A:chr1:145507557:145513535:+:9939	RBM8A	GEXP	1	145507557	145513535	82660465	8.4	16.2	0.421	360
N:CNVR:1q25.3:chr1:181310000:182324999::	chr1:181,310,000-182,324,999 (1bp, 1q25.3)	CNVR	1	181310000	182324999	N:GEXP:RBM8A:chr1:145507557:145513535:+:9939	RBM8A	GEXP	1	145507557	145513535	35796465	8.3	16.1	0.42	360
N:CNVR:DQ576410:chr1:238855000:238856999::	chr1:238,855,000-238,856,999 (2Mb, DQ576410)	CNVR	1	238855000	238856999	N:GEXP:RBM8A:chr1:145507557:145513535:+:9939	RBM8A	GEXP	1	145507557	145513535	93341465	8.4	16.1	0.421	360
N:CNVR:1q43:chr1:236900000:236900999::	chr1:236,900,000-236,900,999 (100kb, 1q43)	CNVR	1	236900000	236900999	N:GEXP:RBM8A:chr1:145507557:145513535:+:9939	RBM8A	GEXP	1	145507557	145513535	91386465	8.3	16.1	0.42	360
N:CNVR:1q24.1:chr1:165618000:166001999::	chr1:165,618,000-166,001,999 (384Mb, 1q24.1)	CNVR	1	165618000	166001999	N:GEXP:RBM8A:chr1:145507557:145513535:+:9939	RBM8A	GEXP	1	145507557	145513535	20104465	8.4	16.1	0.421	360
N:CNVR:1q25.3:chr1:180895000:180895999::	chr1:180,895,000-180,895,999 (100kb, 1q25.3)	CNVR	1	180895000	180895999	N:GEXP:RBM8A:chr1:145507557:145513535:+:9939	RBM8A	GEXP	1	145507557	145513535	35381465	8.3	16.1	0.42	360
N:CNVR:1q24:chr1:166003000:168001999::	chr1:166,003,000-168,001,999 (2bp, 1q24)	CNVR	1	166003000	168001999	N:GEXP:RBM8A:chr1:145507557:145513535:+:9939	RBM8A	GEXP	1	145507557	145513535	20489465	8.4	16.1	0.421	360
N:CNVR:SRGAP2:chr1:188457000:190027999::	chr1:188,457,000-190,027,999 (2bp, SRGAP2)	CNVR	1	188457000	190027999	N:GEXP:RBM8A:chr1:145507557:145513535:+:9939	RBM8A	GEXP	1	145507557	145513535	42943465	8.4	16.1	0.421	360
N:CNVR:SRGAP2:chr1:181309000:181309999::	chr1:181,309,000-181,309,999 (100kb, SRGAP2)	CNVR	1	181309000	181309999	N:GEXP:RBM8A:chr1:145507557:145513535:+:9939	RBM8A	GEXP	1	145507557	145513535	35795465	8.3	16.1	0.42	360
N:GEXP:RBM8A:chr1:145507557:145513535:+:9939	RBM8A	GEXP	1	145507557	145513535	C:SAMP:SCNA12_k5:::::	SCNA12 k5	SAMP				500000000	10.2	16.1		364
N:CNVR:1q25.3:chr1:183765000:183765999::	chr1:183,765,000-183,765,999 (100kb, 1q25.3)	CNVR	1	183765000	183765999	N:GEXP:RBM8A:chr1:145507557:145513535:+:9939	RBM8A	GEXP	1	145507557	145513535	38251465	8.3	16	0.419	360
N:CNVR:1q32.1:chr1:205612000:205612999::	chr1:205,612,000-205,612,999 (100kb, 1q32.1)	CNVR	1	205612000	205612999	N:GEXP:RBM8A:chr1:145507557:145513535:+:9939	RBM8A	GEXP	1	145507557	145513535	60098465	8.2	16	0.419	360
N:CNVR:1q42.1:chr1:224582000:227005999::	chr1:224,582,000-227,005,999 (2bp, 1q42.1)	CNVR	1	224582000	227005999	N:GEXP:RBM8A:chr1:145507557:145513535:+:9939	RBM8A	GEXP	1	145507557	145513535	79068465	8.1	15.9	0.418	360
N:CNVR:1q24.1:chr1:165617000:165617999::	chr1:165,617,000-165,617,999 (100kb, 1q24.1)	CNVR	1	165617000	165617999	N:GEXP:RBM8A:chr1:145507557:145513535:+:9939	RBM8A	GEXP	1	145507557	145513535	20103465	8.1	15.9	0.417	360
N:CNVR:1q25.3:chr1:182526000:182526999::	chr1:182,526,000-182,526,999 (100kb, 1q25.3)	CNVR	1	182526000	182526999	N:GEXP:RBM8A:chr1:145507557:145513535:+:9939	RBM8A	GEXP	1	145507557	145513535	37012465	8.1	15.9	0.417	360
N:CNVR:SRGAP2:chr1:191661000:191663999::	chr1:191,661,000-191,663,999 (3Mb, SRGAP2)	CNVR	1	191661000	191663999	N:GEXP:RBM8A:chr1:145507557:145513535:+:9939	RBM8A	GEXP	1	145507557	145513535	46147465	8.1	15.9	0.418	359
N:CNVR:1q42.13:chr1:227008000:228153999::	chr1:227,008,000-228,153,999 (1bp, 1q42.13)	CNVR	1	227008000	228153999	N:GEXP:RBM8A:chr1:145507557:145513535:+:9939	RBM8A	GEXP	1	145507557	145513535	81494465	8.1	15.9	0.417	360
N:CLIN:cna_cluster_k3:::::	Cna cluster k3	CLIN				N:GEXP:RBM8A:chr1:145507557:145513535:+:9939	RBM8A	GEXP	1	145507557	145513535	500000000	10	15.9	0.428	341
N:CNVR:DQ576410:chr1:227006000:227007999::	chr1:227,006,000-227,007,999 (2Mb, DQ576410)	CNVR	1	227006000	227007999	N:GEXP:RBM8A:chr1:145507557:145513535:+:9939	RBM8A	GEXP	1	145507557	145513535	81492465	8	15.8	0.416	360
N:CNVR:SRGAP2:chr1:166002000:166002999::	chr1:166,002,000-166,002,999 (100kb, SRGAP2)	CNVR	1	166002000	166002999	N:GEXP:RBM8A:chr1:145507557:145513535:+:9939	RBM8A	GEXP	1	145507557	145513535	20488465	8.1	15.8	0.417	360
N:CNVR:1q42.11:chr1:224114000:224581999::	chr1:224,114,000-224,581,999 (468Mb, 1q42.11)	CNVR	1	224114000	224581999	N:GEXP:RBM8A:chr1:145507557:145513535:+:9939	RBM8A	GEXP	1	145507557	145513535	78600465	8.1	15.8	0.417	360
N:CNVR:1q31.2:chr1:191664000:192971999::	chr1:191,664,000-192,971,999 (1bp, 1q31.2)	CNVR	1	191664000	192971999	N:GEXP:RBM8A:chr1:145507557:145513535:+:9939	RBM8A	GEXP	1	145507557	145513535	46150465	8	15.8	0.416	360
N:CNVR:1q32.1:chr1:205613000:206329999::	chr1:205,613,000-206,329,999 (717Mb, 1q32.1)	CNVR	1	205613000	206329999	N:GEXP:RBM8A:chr1:145507557:145513535:+:9939	RBM8A	GEXP	1	145507557	145513535	60099465	7.9	15.7	0.415	360
N:CNVR:SRGAP2:chr1:190029000:190029999::	chr1:190,029,000-190,029,999 (100kb, SRGAP2)	CNVR	1	190029000	190029999	N:GEXP:RBM8A:chr1:145507557:145513535:+:9939	RBM8A	GEXP	1	145507557	145513535	44515465	7.9	15.7	0.416	357
N:CNVR:DQ576410:chr1:240820000:240821999::	chr1:240,820,000-240,821,999 (2Mb, DQ576410)	CNVR	1	240820000	240821999	N:GEXP:RBM8A:chr1:145507557:145513535:+:9939	RBM8A	GEXP	1	145507557	145513535	95306465	7.8	15.6	0.414	360
N:GEXP:RBM8A:chr1:145507557:145513535:+:9939	RBM8A	GEXP	1	145507557	145513535	B:SAMP:I(C1|CNVR_k3):::::	CNVR k3: 1	SAMP				500000000	8.1	15.6	-0.433	358
N:CNVR:SRGAP2:chr1:191658000:191660999::	chr1:191,658,000-191,660,999 (3Mb, SRGAP2)	CNVR	1	191658000	191660999	N:GEXP:RBM8A:chr1:145507557:145513535:+:9939	RBM8A	GEXP	1	145507557	145513535	46144465	7.7	15.5	0.412	360
N:CNVR:1q31.1:chr1:183766000:188447999::	chr1:183,766,000-188,447,999 (5bp, 1q31.1)	CNVR	1	183766000	188447999	N:GEXP:RBM8A:chr1:145507557:145513535:+:9939	RBM8A	GEXP	1	145507557	145513535	38252465	7.7	15.5	0.413	360
N:GEXP:RBM8A:chr1:145507557:145513535:+:9939	RBM8A	GEXP	1	145507557	145513535	C:SAMP:SCNA12_k6:::::	SCNA12 k6	SAMP				500000000	9.6	15.5		364
N:CNVR:1q41:chr1:223043000:223588999::	chr1:223,043,000-223,588,999 (546Mb, 1q41)	CNVR	1	223043000	223588999	N:GEXP:RBM8A:chr1:145507557:145513535:+:9939	RBM8A	GEXP	1	145507557	145513535	77529465	7.5	15.3	0.41	360
N:CNVR:1q41:chr1:220880000:221579999::	chr1:220,880,000-221,579,999 (700Mb, 1q41)	CNVR	1	220880000	221579999	N:GEXP:RBM8A:chr1:145507557:145513535:+:9939	RBM8A	GEXP	1	145507557	145513535	75366465	7.5	15.3	0.41	360
N:CNVR:C1ORF115:chr1:220868000:220879999::	chr1:220,868,000-220,879,999 (12Mb, C1ORF115)	CNVR	1	220868000	220879999	N:GEXP:RBM8A:chr1:145507557:145513535:+:9939	RBM8A	GEXP	1	145507557	145513535	75354465	7.5	15.3	0.41	360
N:CNVR:1q41:chr1:223589000:224113999::	chr1:223,589,000-224,113,999 (525Mb, 1q41)	CNVR	1	223589000	224113999	N:GEXP:RBM8A:chr1:145507557:145513535:+:9939	RBM8A	GEXP	1	145507557	145513535	78075465	7.6	15.3	0.41	360
N:CNVR:1q43:chr1:236847934:236928682::UCEC-TP_Gistic_ROI_r_del	1q43 Deletion (Gistic, continuous)	CNVR	1	236847934	236928682	N:GEXP:RBM8A:chr1:145507557:145513535:+:9939	RBM8A	GEXP	1	145507557	145513535	91334399	7.5	15.3	0.41	360
N:CNVR:1q43:chr1:241735000:241744999::	chr1:241,735,000-241,744,999 (10Mb, 1q43)	CNVR	1	241735000	241744999	N:GEXP:RBM8A:chr1:145507557:145513535:+:9939	RBM8A	GEXP	1	145507557	145513535	96221465	7.5	15.3	0.41	360
N:CNVR:SRGAP2:chr1:188448000:188456999::	chr1:188,448,000-188,456,999 (9Mb, SRGAP2)	CNVR	1	188448000	188456999	N:GEXP:RBM8A:chr1:145507557:145513535:+:9939	RBM8A	GEXP	1	145507557	145513535	42934465	7.4	15.2	0.408	360
N:CNVR:1q41:chr1:220763000:220867999::	chr1:220,763,000-220,867,999 (105Mb, 1q41)	CNVR	1	220763000	220867999	N:GEXP:RBM8A:chr1:145507557:145513535:+:9939	RBM8A	GEXP	1	145507557	145513535	75249465	7.3	15.1	0.407	360
N:CNVR:1q32.1:chr1:206330000:206495999::	chr1:206,330,000-206,495,999 (166Mb, 1q32.1)	CNVR	1	206330000	206495999	N:GEXP:RBM8A:chr1:145507557:145513535:+:9939	RBM8A	GEXP	1	145507557	145513535	60816465	7.4	15.1	0.412	352
N:CNVR:1q41:chr1:221580000:223042999::	chr1:221,580,000-223,042,999 (1bp, 1q41)	CNVR	1	221580000	223042999	N:GEXP:RBM8A:chr1:145507557:145513535:+:9939	RBM8A	GEXP	1	145507557	145513535	76066465	7.3	15.1	0.407	360
N:CNVR:1q41:chr1:219405000:220762999::	chr1:219,405,000-220,762,999 (1bp, 1q41)	CNVR	1	219405000	220762999	N:GEXP:RBM8A:chr1:145507557:145513535:+:9939	RBM8A	GEXP	1	145507557	145513535	73891465	7.3	15.1	0.407	360
N:CNVR:1q32.1:chr1:201638000:205611999::	chr1:201,638,000-205,611,999 (4bp, 1q32.1)	CNVR	1	201638000	205611999	N:GEXP:RBM8A:chr1:145507557:145513535:+:9939	RBM8A	GEXP	1	145507557	145513535	56124465	7.2	15	0.406	360
N:CNVR:SRGAP2:chr1:197821000:197821999::	chr1:197,821,000-197,821,999 (100kb, SRGAP2)	CNVR	1	197821000	197821999	N:GEXP:RBM8A:chr1:145507557:145513535:+:9939	RBM8A	GEXP	1	145507557	145513535	52307465	7.2	15	0.406	360
N:CNVR:DQ576410:chr1:228154000:228173999::	chr1:228,154,000-228,173,999 (20Mb, DQ576410)	CNVR	1	228154000	228173999	N:GEXP:RBM8A:chr1:145507557:145513535:+:9939	RBM8A	GEXP	1	145507557	145513535	82640465	7.3	15	0.407	360
N:CNVR:SRGAP2:chr1:190028000:190028999::	chr1:190,028,000-190,028,999 (100kb, SRGAP2)	CNVR	1	190028000	190028999	N:GEXP:RBM8A:chr1:145507557:145513535:+:9939	RBM8A	GEXP	1	145507557	145513535	44514465	7.3	15	0.407	360
N:CNVR:1q31:chr1:192976000:195643999::	chr1:192,976,000-195,643,999 (3bp, 1q31)	CNVR	1	192976000	195643999	N:GEXP:RBM8A:chr1:145507557:145513535:+:9939	RBM8A	GEXP	1	145507557	145513535	47462465	7.1	14.9	0.404	360
N:CNVR:1q41:chr1:219403000:219404999::	chr1:219,403,000-219,404,999 (2Mb, 1q41)	CNVR	1	219403000	219404999	N:GEXP:RBM8A:chr1:145507557:145513535:+:9939	RBM8A	GEXP	1	145507557	145513535	73889465	7.2	14.9	0.408	354
N:CNVR:1q32.2:chr1:210068000:210068999::	chr1:210,068,000-210,068,999 (100kb, 1q32.2)	CNVR	1	210068000	210068999	N:GEXP:RBM8A:chr1:145507557:145513535:+:9939	RBM8A	GEXP	1	145507557	145513535	64554465	7.1	14.9	0.404	360
N:CNVR:1q32.1:chr1:199356000:200008999::	chr1:199,356,000-200,008,999 (653Mb, 1q32.1)	CNVR	1	199356000	200008999	N:GEXP:RBM8A:chr1:145507557:145513535:+:9939	RBM8A	GEXP	1	145507557	145513535	53842465	7.2	14.9	0.405	360
N:CNVR:1q31.3:chr1:197822000:199355999::	chr1:197,822,000-199,355,999 (2bp, 1q31.3)	CNVR	1	197822000	199355999	N:GEXP:RBM8A:chr1:145507557:145513535:+:9939	RBM8A	GEXP	1	145507557	145513535	52308465	7.1	14.9	0.405	360
C:CNVR:1q42.3:chr1:234984989:235055375::UCEC-TP_Gistic_ROI_d_amp	1q42.3 Amplification (Gistic, discrete)	CNVR	1	234984989	235055375	N:GEXP:RBM8A:chr1:145507557:145513535:+:9939	RBM8A	GEXP	1	145507557	145513535	89471454	8.5	14.9		360
N:GEXP:RBM8A:chr1:145507557:145513535:+:9939	RBM8A	GEXP	1	145507557	145513535	C:SAMP:SCNA12_k7:::::	SCNA12 k7	SAMP				500000000	8.9	14.9		364
N:CNVR:1q32.2:chr1:209826000:210067999::	chr1:209,826,000-210,067,999 (242Mb, 1q32.2)	CNVR	1	209826000	210067999	N:GEXP:RBM8A:chr1:145507557:145513535:+:9939	RBM8A	GEXP	1	145507557	145513535	64312465	7	14.8	0.403	360
N:CNVR:LAMB3:chr1:209824000:209825999::	chr1:209,824,000-209,825,999 (2Mb, LAMB3)	CNVR	1	209824000	209825999	N:GEXP:RBM8A:chr1:145507557:145513535:+:9939	RBM8A	GEXP	1	145507557	145513535	64310465	7	14.8	0.403	360
N:CNVR:1q41:chr1:219400000:219401999::	chr1:219,400,000-219,401,999 (2Mb, 1q41)	CNVR	1	219400000	219401999	N:GEXP:RBM8A:chr1:145507557:145513535:+:9939	RBM8A	GEXP	1	145507557	145513535	73886465	7.1	14.8	0.407	355
N:GEXP:RBM8A:chr1:145507557:145513535:+:9939	RBM8A	GEXP	1	145507557	145513535	C:SAMP:CNVR_k3:::::	CNVR k3	SAMP				500000000	8.8	14.7		358
N:CNVR:SRGAP2:chr1:192972000:192975999::	chr1:192,972,000-192,975,999 (4Mb, SRGAP2)	CNVR	1	192972000	192975999	N:GEXP:RBM8A:chr1:145507557:145513535:+:9939	RBM8A	GEXP	1	145507557	145513535	47458465	6.8	14.6	0.401	360
N:CNVR:1q32.2:chr1:209273000:209273999::	chr1:209,273,000-209,273,999 (100kb, 1q32.2)	CNVR	1	209273000	209273999	N:GEXP:RBM8A:chr1:145507557:145513535:+:9939	RBM8A	GEXP	1	145507557	145513535	63759465	6.8	14.6	0.4	360
N:CNVR:PLXNA2:chr1:208238000:209272999::	chr1:208,238,000-209,272,999 (1bp, PLXNA2)	CNVR	1	208238000	209272999	N:GEXP:RBM8A:chr1:145507557:145513535:+:9939	RBM8A	GEXP	1	145507557	145513535	62724465	6.8	14.6	0.4	360
N:CNVR:SRGAP2:chr1:195644000:195647999::	chr1:195,644,000-195,647,999 (4Mb, SRGAP2)	CNVR	1	195644000	195647999	N:GEXP:RBM8A:chr1:145507557:145513535:+:9939	RBM8A	GEXP	1	145507557	145513535	50130465	6.8	14.6	0.4	360
N:GEXP:RBM8A:chr1:145507557:145513535:+:9939	RBM8A	GEXP	1	145507557	145513535	C:SAMP:SCNA12_k9:::::	SCNA12 k9	SAMP				500000000	8.7	14.6		364
N:CNVR:PLXNA2:chr1:208235000:208237999::	chr1:208,235,000-208,237,999 (3Mb, PLXNA2)	CNVR	1	208235000	208237999	N:GEXP:RBM8A:chr1:145507557:145513535:+:9939	RBM8A	GEXP	1	145507557	145513535	62721465	6.8	14.5	0.4	360
N:CNVR:1q41:chr1:216726000:219399999::	chr1:216,726,000-219,399,999 (3bp, 1q41)	CNVR	1	216726000	219399999	N:GEXP:RBM8A:chr1:145507557:145513535:+:9939	RBM8A	GEXP	1	145507557	145513535	71212465	6.7	14.5	0.4	360
N:CNVR:1q42.3:chr1:234984989:235055375::UCEC-TP_Gistic_ROI_r_amp	1q42.3 Amplification (Gistic, continuous)	CNVR	1	234984989	235055375	N:GEXP:RBM8A:chr1:145507557:145513535:+:9939	RBM8A	GEXP	1	145507557	145513535	89471454	6.7	14.5	0.399	360
N:GEXP:RBM8A:chr1:145507557:145513535:+:9939	RBM8A	GEXP	1	145507557	145513535	C:SAMP:SCNA12_k8_named:::::	SCNA12 k8 named	SAMP				500000000	8.5	14.5		364
N:GEXP:RBM8A:chr1:145507557:145513535:+:9939	RBM8A	GEXP	1	145507557	145513535	C:SAMP:SCNA12_k8:::::	SCNA12 k8	SAMP				500000000	8.5	14.5		364
N:CNVR:1q32.1:chr1:200009000:200010999::	chr1:200,009,000-200,010,999 (2Mb, 1q32.1)	CNVR	1	200009000	200010999	N:GEXP:RBM8A:chr1:145507557:145513535:+:9939	RBM8A	GEXP	1	145507557	145513535	54495465	6.6	14.4	0.398	360
N:CNVR:1q41:chr1:215969000:216724999::	chr1:215,969,000-216,724,999 (756Mb, 1q41)	CNVR	1	215969000	216724999	N:GEXP:RBM8A:chr1:145507557:145513535:+:9939	RBM8A	GEXP	1	145507557	145513535	70455465	6.6	14.4	0.398	360
N:CNVR:1q31.3:chr1:195648000:197820999::	chr1:195,648,000-197,820,999 (2bp, 1q31.3)	CNVR	1	195648000	197820999	N:GEXP:RBM8A:chr1:145507557:145513535:+:9939	RBM8A	GEXP	1	145507557	145513535	50134465	6.6	14.4	0.398	360
N:CNVR:1q32.3:chr1:210069000:214821999::	chr1:210,069,000-214,821,999 (5bp, 1q32.3)	CNVR	1	210069000	214821999	N:GEXP:RBM8A:chr1:145507557:145513535:+:9939	RBM8A	GEXP	1	145507557	145513535	64555465	6.5	14.3	0.396	360
N:CNVR:1q32.2:chr1:209274000:209823999::	chr1:209,274,000-209,823,999 (550Mb, 1q32.2)	CNVR	1	209274000	209823999	N:GEXP:RBM8A:chr1:145507557:145513535:+:9939	RBM8A	GEXP	1	145507557	145513535	63760465	6.5	14.3	0.397	360
N:CNVR:1q32:chr1:206496000:208234999::	chr1:206,496,000-208,234,999 (2bp, 1q32)	CNVR	1	206496000	208234999	N:GEXP:RBM8A:chr1:145507557:145513535:+:9939	RBM8A	GEXP	1	145507557	145513535	60982465	6.5	14.2	0.396	360
N:CNVR:1q41:chr1:214822000:215967999::	chr1:214,822,000-215,967,999 (1bp, 1q41)	CNVR	1	214822000	215967999	N:GEXP:RBM8A:chr1:145507557:145513535:+:9939	RBM8A	GEXP	1	145507557	145513535	69308465	6.5	14.2	0.396	360
N:CNVR:1q32.1:chr1:200011000:201636999::	chr1:200,011,000-201,636,999 (2bp, 1q32.1)	CNVR	1	200011000	201636999	N:GEXP:RBM8A:chr1:145507557:145513535:+:9939	RBM8A	GEXP	1	145507557	145513535	54497465	6.4	14.2	0.396	360
N:CNVR:1q41:chr1:219402000:219402999::	chr1:219,402,000-219,402,999 (100kb, 1q41)	CNVR	1	219402000	219402999	N:GEXP:RBM8A:chr1:145507557:145513535:+:9939	RBM8A	GEXP	1	145507557	145513535	73888465	6.4	14.2	0.395	360
N:GEXP:RBM8A:chr1:145507557:145513535:+:9939	RBM8A	GEXP	1	145507557	145513535	C:SAMP:SCNA12_k11:::::	SCNA12 k11	SAMP				500000000	8.3	14.2		364
N:GEXP:RBM8A:chr1:145507557:145513535:+:9939	RBM8A	GEXP	1	145507557	145513535	C:SAMP:SCNA12_k10:::::	SCNA12 k10	SAMP				500000000	8.3	14.2		364
N:CNVR:1q32.1:chr1:201637000:201637999::	chr1:201,637,000-201,637,999 (100kb, 1q32.1)	CNVR	1	201637000	201637999	N:GEXP:RBM8A:chr1:145507557:145513535:+:9939	RBM8A	GEXP	1	145507557	145513535	56123465	6.1	13.9	0.391	360
N:GEXP:RBM8A:chr1:145507557:145513535:+:9939	RBM8A	GEXP	1	145507557	145513535	C:SAMP:CNVR_k4:::::	CNVR k4	SAMP				500000000	8	13.9		358
N:GEXP:RBM8A:chr1:145507557:145513535:+:9939	RBM8A	GEXP	1	145507557	145513535	C:SAMP:SCNA12_k12:::::	SCNA12 k12	SAMP				500000000	7.8	13.7		364
N:GEXP:RBM8A:chr1:145507557:145513535:+:9939	RBM8A	GEXP	1	145507557	145513535	C:SAMP:CNVR_k5:::::	CNVR k5	SAMP				500000000	7.8	13.7		358
N:GEXP:RBM8A:chr1:145507557:145513535:+:9939	RBM8A	GEXP	1	145507557	145513535	N:SAMP:UCEC-TP_cnvr_CNMF_5_sv:::::	UCEC-TP_cnvr_CNMF_5_sv	SAMP				500000000	6.4	13.3	-0.383	360
N:CNVR:USH2A:chr1:215968000:215968999::	chr1:215,968,000-215,968,999 (100kb, USH2A)	CNVR	1	215968000	215968999	N:GEXP:RBM8A:chr1:145507557:145513535:+:9939	RBM8A	GEXP	1	145507557	145513535	70454465	5.4	13.2	0.381	360
N:GEXP:RBM8A:chr1:145507557:145513535:+:9939	RBM8A	GEXP	1	145507557	145513535	C:SAMP:SCNA12_k13:::::	SCNA12 k13	SAMP				500000000	7.3	13.2		364
N:CNVR:ESRRG:chr1:216725000:216725999::	chr1:216,725,000-216,725,999 (100kb, ESRRG)	CNVR	1	216725000	216725999	N:GEXP:RBM8A:chr1:145507557:145513535:+:9939	RBM8A	GEXP	1	145507557	145513535	71211465	5.3	13.1	0.38	360
N:GEXP:RBM8A:chr1:145507557:145513535:+:9939	RBM8A	GEXP	1	145507557	145513535	C:SAMP:SCNA12_k14:::::	SCNA12 k14	SAMP				500000000	7.1	13		364
N:CNVR:19p13.3:chr19:3750000:3757999::	chr19:3,750,000-3,757,999 (8Mb, 19p13.3)	CNVR	19	3750000	3757999	N:GEXP:RBM8A:chr1:145507557:145513535:+:9939	RBM8A	GEXP	1	145507557	145513535	500000000	5.1	12.9	-0.377	360
N:GEXP:RBM8A:chr1:145507557:145513535:+:9939	RBM8A	GEXP	1	145507557	145513535	C:SAMP:SCNA12_k16:::::	SCNA12 k16	SAMP				500000000	6.9	12.8		364
N:GEXP:RBM8A:chr1:145507557:145513535:+:9939	RBM8A	GEXP	1	145507557	145513535	C:SAMP:SCNA12_k15:::::	SCNA12 k15	SAMP				500000000	6.9	12.8		364
N:CNVR:19p13.3:chr19:284000:938999::	chr19:284,000-938,999 (655Mb, 19p13.3)	CNVR	19	284000	938999	N:GEXP:RBM8A:chr1:145507557:145513535:+:9939	RBM8A	GEXP	1	145507557	145513535	500000000	4.9	12.7	-0.374	360
N:CNVR:19p13.3:chr19:2439000:3108999::	chr19:2,439,000-3,108,999 (670Mb, 19p13.3)	CNVR	19	2439000	3108999	N:GEXP:RBM8A:chr1:145507557:145513535:+:9939	RBM8A	GEXP	1	145507557	145513535	500000000	4.9	12.7	-0.374	360
N:CNVR:GNA11:chr19:3109000:3111999::	chr19:3,109,000-3,111,999 (3Mb, GNA11)	CNVR	19	3109000	3111999	N:GEXP:RBM8A:chr1:145507557:145513535:+:9939	RBM8A	GEXP	1	145507557	145513535	500000000	4.9	12.7	-0.374	360
N:GEXP:RBM8A:chr1:145507557:145513535:+:9939	RBM8A	GEXP	1	145507557	145513535	C:SAMP:SCNA12_k17:::::	SCNA12 k17	SAMP				500000000	6.7	12.6		364
N:GEXP:RBM8A:chr1:145507557:145513535:+:9939	RBM8A	GEXP	1	145507557	145513535	B:SAMP:I(C1,C2|SCNA12_k3):::::	SCNA12 k3: 1 vs 2	SAMP				500000000	5.1	12.6	0.443	273
N:CNVR:19p13.3:chr19:3112000:3123999::	chr19:3,112,000-3,123,999 (12Mb, 19p13.3)	CNVR	19	3112000	3123999	N:GEXP:RBM8A:chr1:145507557:145513535:+:9939	RBM8A	GEXP	1	145507557	145513535	500000000	4.8	12.5	-0.372	360
N:GEXP:RBM8A:chr1:145507557:145513535:+:9939	RBM8A	GEXP	1	145507557	145513535	C:SAMP:SCNA12_k19:::::	SCNA12 k19	SAMP				500000000	6.3	12.2		364
N:GEXP:RBM8A:chr1:145507557:145513535:+:9939	RBM8A	GEXP	1	145507557	145513535	C:SAMP:SCNA12_k18:::::	SCNA12 k18	SAMP				500000000	6.3	12.2		364
N:CNVR:19p13.3:chr19:3758000:4825999::	chr19:3,758,000-4,825,999 (1bp, 19p13.3)	CNVR	19	3758000	4825999	N:GEXP:RBM8A:chr1:145507557:145513535:+:9939	RBM8A	GEXP	1	145507557	145513535	500000000	4.3	12.1	-0.365	360
N:CNVR:19p13.3:chr19:3124000:3749999::	chr19:3,124,000-3,749,999 (626Mb, 19p13.3)	CNVR	19	3124000	3749999	N:GEXP:RBM8A:chr1:145507557:145513535:+:9939	RBM8A	GEXP	1	145507557	145513535	500000000	4.3	12.1	-0.366	360
N:CNVR:LMNB2:chr19:2435000:2438999::	chr19:2,435,000-2,438,999 (4Mb, LMNB2)	CNVR	19	2435000	2438999	N:GEXP:RBM8A:chr1:145507557:145513535:+:9939	RBM8A	GEXP	1	145507557	145513535	500000000	4.2	12	-0.365	360
N:GEXP:RBM8A:chr1:145507557:145513535:+:9939	RBM8A	GEXP	1	145507557	145513535	B:SAMP:I(C1,C3|CNVR_k3):::::	CNVR k3: 1 vs 3	SAMP				500000000	4.6	12	-0.438	266
N:GEXP:RBM8A:chr1:145507557:145513535:+:9939	RBM8A	GEXP	1	145507557	145513535	N:METH:OR2B6:chr6:27925166:::cg03340878	OR2B6 cg03340878	METH	6	27925166		500000000	3.4	11.8	0.358	368
N:CNVR:19p13.3:chr19:4826000:5213999::	chr19:4,826,000-5,213,999 (388Mb, 19p13.3)	CNVR	19	4826000	5213999	N:GEXP:RBM8A:chr1:145507557:145513535:+:9939	RBM8A	GEXP	1	145507557	145513535	500000000	4	11.8	-0.361	360
N:GEXP:RBM8A:chr1:145507557:145513535:+:9939	RBM8A	GEXP	1	145507557	145513535	C:SAMP:SCNA12_k20:::::	SCNA12 k20	SAMP				500000000	5.9	11.8		364
N:CNVR:19p13.3:chr19:2245000:2434999::	chr19:2,245,000-2,434,999 (190Mb, 19p13.3)	CNVR	19	2245000	2434999	N:GEXP:RBM8A:chr1:145507557:145513535:+:9939	RBM8A	GEXP	1	145507557	145513535	500000000	3.9	11.7	-0.359	360
N:GEXP:RBM8A:chr1:145507557:145513535:+:9939	RBM8A	GEXP	1	145507557	145513535	B:SAMP:I(C2,C3|SCNA12_k4):::::	SCNA12 k4: 2 vs 3	SAMP				500000000	4.3	11.7	-0.529	178
N:GEXP:RBM8A:chr1:145507557:145513535:+:9939	RBM8A	GEXP	1	145507557	145513535	N:METH:ANP32E:chr1:150207822:::cg01371477	ANP32E cg01371477	METH	1	150207822		4694287	3.2	11.6	-0.355	368
N:CNVR:PTPRS:chr19:5215000:5453999::	chr19:5,215,000-5,453,999 (239Mb, PTPRS)	CNVR	19	5215000	5453999	N:GEXP:RBM8A:chr1:145507557:145513535:+:9939	RBM8A	GEXP	1	145507557	145513535	500000000	3.8	11.6	-0.357	360
N:CNVR:19p13.3:chr19:5667000:5689999::	chr19:5,667,000-5,689,999 (23Mb, 19p13.3)	CNVR	19	5667000	5689999	N:GEXP:RBM8A:chr1:145507557:145513535:+:9939	RBM8A	GEXP	1	145507557	145513535	500000000	3.8	11.5	-0.357	360
N:GEXP:RBM8A:chr1:145507557:145513535:+:9939	RBM8A	GEXP	1	145507557	145513535	B:SAMP:I(C3,C6|SCNA12_k7):::::	SCNA12 k7: 3 vs 6	SAMP				500000000	4.1	11.5	-0.526	177
N:GEXP:RBM8A:chr1:145507557:145513535:+:9939	RBM8A	GEXP	1	145507557	145513535	B:SAMP:I(C3,C5|SCNA12_k6):::::	SCNA12 k6: 3 vs 5	SAMP				500000000	4.1	11.5	-0.526	177
N:GEXP:RBM8A:chr1:145507557:145513535:+:9939	RBM8A	GEXP	1	145507557	145513535	B:SAMP:I(C3,C4|SCNA12_k5):::::	SCNA12 k5: 3 vs 4	SAMP				500000000	4.1	11.5	-0.526	177
N:GEXP:RBM8A:chr1:145507557:145513535:+:9939	RBM8A	GEXP	1	145507557	145513535	B:SAMP:I(C1,C3|SCNA12_k3):::::	SCNA12 k3: 1 vs 3	SAMP				500000000	4.1	11.5	0.416	282
N:CNVR:PTPRS:chr19:5214000:5214999::	chr19:5,214,000-5,214,999 (100kb, PTPRS)	CNVR	19	5214000	5214999	N:GEXP:RBM8A:chr1:145507557:145513535:+:9939	RBM8A	GEXP	1	145507557	145513535	500000000	3.5	11.3	-0.354	360
N:CNVR:19p13.2:chr19:7345000:7396999::	chr19:7,345,000-7,396,999 (52Mb, 19p13.2)	CNVR	19	7345000	7396999	N:GEXP:RBM8A:chr1:145507557:145513535:+:9939	RBM8A	GEXP	1	145507557	145513535	500000000	3.3	11	-0.353	352
N:GEXP:RBM8A:chr1:145507557:145513535:+:9939	RBM8A	GEXP	1	145507557	145513535	B:SAMP:I(C4,C5|SCNA12_k5):::::	SCNA12 k5: 4 vs 5	SAMP				500000000	3.4	10.9	0.495	187
N:GEXP:RBM8A:chr1:145507557:145513535:+:9939	RBM8A	GEXP	1	145507557	145513535	B:SAMP:I(C3,C4|SCNA12_k4):::::	SCNA12 k4: 3 vs 4	SAMP				500000000	3.4	10.9	0.495	187
STable 6. Esophageal Carcinoma
id_a	pretty_label_a	datatype_a	chr_a	start_a	end_a	id_b	pretty_label_b	datatype_b	chr_b	start_b	end_b	link_distance	adj_logged_pvalue	logged_pvalue	correlation	num_nonna
N:GEXP:GNRHR2:chr1:145509752:145516076:-:114814	GNRHR2	GEXP	1	145509752	145516076	N:GEXP:RBM8A:chr1:145507557:145513535:+:9939	RBM8A	GEXP	1	145507557	145513535	0	31.2	39.3	0.52	558
N:CNVR:1q21.3:chr1:150598557:150622619::STAD-TP_Gistic_ROI_r_amp	1q21.3 Amplification (Gistic, continuous)	CNVR	1	150598557	150622619	N:GEXP:RBM8A:chr1:145507557:145513535:+:9939	RBM8A	GEXP	1	145507557	145513535	5085022	12.2	18.8	0.44	386
C:CNVR:1q21.3:chr1:150598557:150622619::STAD-TP_Gistic_ROI_d_amp	1q21.3 Amplification (Gistic, discrete)	CNVR	1	150598557	150622619	N:GEXP:RBM8A:chr1:145507557:145513535:+:9939	RBM8A	GEXP	1	145507557	145513535	5085022	9.7	16.3	0	386
N:GEXP:RBM8A:chr1:145507557:145513535:+:9939	RBM8A	GEXP	1	145507557	145513535	N:MIRN:hsa-miR-3065-5p:chr17:79099677:79099755:+:MIMAT0015066	hsa-miR-3065-5p	MIRN	17	79099677	79099755	500000000	5.5	12.5	0.3	556
N:CNVR:1q42.3:chr1:234958277:234987284::STAD-TP_Gistic_ROI_r_amp	1q42.3 Amplification (Gistic, continuous)	CNVR	1	234958277	234987284	N:GEXP:RBM8A:chr1:145507557:145513535:+:9939	RBM8A	GEXP	1	145507557	145513535	89444742	5.5	12.2	0.36	386
C:CNVR:1q42.3:chr1:234958277:234987284::STAD-TP_Gistic_ROI_d_amp	1q42.3 Amplification (Gistic, discrete)	CNVR	1	234958277	234987284	N:GEXP:RBM8A:chr1:145507557:145513535:+:9939	RBM8A	GEXP	1	145507557	145513535	89444742	4.9	11.5	0	386
N:CNVR:1q44:chr1:245315599:245868307::STAD-TP_Gistic_ROI_r_del	1q44 Deletion (Gistic, continuous)	CNVR	1	245315599	245868307	N:GEXP:RBM8A:chr1:145507557:145513535:+:9939	RBM8A	GEXP	1	145507557	145513535	99802064	4.7	11.4	0.34	386
N:GEXP:RBM8A:chr1:145507557:145513535:+:9939	RBM8A	GEXP	1	145507557	145513535	C:SAMP:gastric_subtype:::::	gastric_subtype	SAMP				500000000	5.3	11.1	0	558
STable 7. Gastric Carcinoma
id_a	pretty_label_a	datatype_a	chr_a	start_a	end_a	id_b	pretty_label_b	datatype_b	chr_b	start_b	end_b	link_distance	adj_logged_pvalue	logged_pvalue	correlation	num_nonna
N:GEXP:GNRHR2:chr1:145509752:145516076:-:114814	GNRHR2	GEXP	1	145509752	145516076	N:GEXP:RBM8A:chr1:145507598:145513536:+:9939	RBM8A	GEXP	1	145507598	145513536	0	59.2	67.6	0.832	262
STable 8. Gliobastoma
id_a	pretty_label_a	datatype_a	chr_a	start_a	end_a	id_b	pretty_label_b	datatype_b	chr_b	start_b	end_b	link_distance	adj_logged_pvalue	logged_pvalue	correlation	num_nonna
N:GEXP:CEP68:chr2:65283495:65314142:+:	CEP68	GEXP	2	65283495	65314142	N:GEXP:RBM8A:chr1:145507557:145513535:+:	RBM8A	GEXP	1	145507557	145513535	500000000	95.8	103.6	0.769	528
N:GEXP:CUL3:chr2:225334869:225450110:-:	CUL3	GEXP	2	225334869	225450110	N:GEXP:RBM8A:chr1:145507557:145513535:+:	RBM8A	GEXP	1	145507557	145513535	500000000	92.7	100.6	0.762	528
N:GEXP:MIA3:chr1:222791444:222841351:+:	MIA3	GEXP	1	222791444	222841351	N:GEXP:RBM8A:chr1:145507557:145513535:+:	RBM8A	GEXP	1	145507557	145513535	77277909	91.6	99.4	0.759	528
N:GEXP:KAT7:chr17:47865981:47906458:+:	KAT7	GEXP	17	47865981	47906458	N:GEXP:RBM8A:chr1:145507557:145513535:+:	RBM8A	GEXP	1	145507557	145513535	500000000	90.6	98.5	0.757	528
N:GEXP:FAM192A:chr16:57186378:57219976:-:	FAM192A	GEXP	16	57186378	57219976	N:GEXP:RBM8A:chr1:145507557:145513535:+:	RBM8A	GEXP	1	145507557	145513535	500000000	83.2	91.1	0.738	528
N:GEXP:ELMO2:chr20:44994690:45061704:-:	ELMO2	GEXP	20	44994690	45061704	N:GEXP:RBM8A:chr1:145507557:145513535:+:	RBM8A	GEXP	1	145507557	145513535	500000000	82.8	90.6	0.737	528
N:GEXP:RBM4B:chr11:66432470:66445275:-:	RBM4B	GEXP	11	66432470	66445275	N:GEXP:RBM8A:chr1:145507557:145513535:+:	RBM8A	GEXP	1	145507557	145513535	500000000	82.2	90	0.735	528
N:GEXP:C1ORF21:chr1:184356150:184598155:+:	C1ORF21	GEXP	1	184356150	184598155	N:GEXP:RBM8A:chr1:145507557:145513535:+:	RBM8A	GEXP	1	145507557	145513535	38842615	80.6	88.4	0.731	528
N:GEXP:RBM8A:chr1:145507557:145513535:+:	RBM8A	GEXP	1	145507557	145513535	N:GEXP:ZMYM4:chr1:35734568:35887545:+:	ZMYM4	GEXP	1	35734568	35887545	109620012	79.6	87.5	0.728	528
N:GEXP:HNRPDL:chr4:83343717:83351378:-:	HNRPDL	GEXP	4	83343717	83351378	N:GEXP:RBM8A:chr1:145507557:145513535:+:	RBM8A	GEXP	1	145507557	145513535	500000000	79.4	87.2	0.727	528
N:GEXP:RBM8A:chr1:145507557:145513535:+:	RBM8A	GEXP	1	145507557	145513535	N:GEXP:SMARCC2:chr12:56555636:56583351:-:	SMARCC2	GEXP	12	56555636	56583351	500000000	79.1	87	0.726	528
N:GEXP:RBM8A:chr1:145507557:145513535:+:	RBM8A	GEXP	1	145507557	145513535	N:GEXP:RSBN1:chr1:114304454:114355070:-:	RSBN1	GEXP	1	114304454	114355070	31152487	78.1	86	0.724	528
N:GEXP:RBM8A:chr1:145507557:145513535:+:	RBM8A	GEXP	1	145507557	145513535	N:GEXP:TARDBP:chr1:11072679:11085549:+:	TARDBP	GEXP	1	11072679	11085549	134422008	78	85.8	0.723	528
N:GEXP:MATR3:chr5:138609441:138667366:+:	MATR3	GEXP	5	138609441	138667366	N:GEXP:RBM8A:chr1:145507557:145513535:+:	RBM8A	GEXP	1	145507557	145513535	500000000	76.9	84.8	0.72	528
N:GEXP:IPO9:chr1:201798288:201853422:+:	IPO9	GEXP	1	201798288	201853422	N:GEXP:RBM8A:chr1:145507557:145513535:+:	RBM8A	GEXP	1	145507557	145513535	56284753	76.9	84.8	0.72	528
N:GEXP:FAM193A:chr4:2597828:2734302:+:	FAM193A	GEXP	4	2597828	2734302	N:GEXP:RBM8A:chr1:145507557:145513535:+:	RBM8A	GEXP	1	145507557	145513535	500000000	76.6	84.5	0.719	528
N:GEXP:RBM8A:chr1:145507557:145513535:+:	RBM8A	GEXP	1	145507557	145513535	N:GEXP:VEZF1:chr17:56048910:56065615:-:	VEZF1	GEXP	17	56048910	56065615	500000000	76.1	84	0.718	528
N:GEXP:IP6K1:chr3:49761728:49823973:-:	IP6K1	GEXP	3	49761728	49823973	N:GEXP:RBM8A:chr1:145507557:145513535:+:	RBM8A	GEXP	1	145507557	145513535	500000000	76.1	84	0.718	528
N:GEXP:APPBP2:chr17:58520520:58603580:-:	APPBP2	GEXP	17	58520520	58603580	N:GEXP:RBM8A:chr1:145507557:145513535:+:	RBM8A	GEXP	1	145507557	145513535	500000000	76	83.8	0.717	528
N:GEXP:RBM8A:chr1:145507557:145513535:+:	RBM8A	GEXP	1	145507557	145513535	N:GEXP:ZNF43:chr19:21987752:22034830:-:	ZNF43	GEXP	19	21987752	22034830	500000000	75.4	83.3	0.716	528
N:GEXP:PIKFYVE:chr2:209130991:209223475:+:	PIKFYVE	GEXP	2	209130991	209223475	N:GEXP:RBM8A:chr1:145507557:145513535:+:	RBM8A	GEXP	1	145507557	145513535	500000000	75.2	83.1	0.715	528
N:GEXP:BSDC1:chr1:32830705:32860062:-:	BSDC1	GEXP	1	32830705	32860062	N:GEXP:RBM8A:chr1:145507557:145513535:+:	RBM8A	GEXP	1	145507557	145513535	112647495	75	82.9	0.714	528
N:GEXP:CIRBP:chr19:1269267:1274439:+:	CIRBP	GEXP	19	1269267	1274439	N:GEXP:RBM8A:chr1:145507557:145513535:+:	RBM8A	GEXP	1	145507557	145513535	500000000	74.8	82.6	0.714	528
N:GEXP:PHLPP1:chr18:60382672:60647676:+:	PHLPP1	GEXP	18	60382672	60647676	N:GEXP:RBM8A:chr1:145507557:145513535:+:	RBM8A	GEXP	1	145507557	145513535	500000000	74.6	82.5	0.713	528
N:GEXP:ADD1:chr4:2845584:2931802:+:	ADD1	GEXP	4	2845584	2931802	N:GEXP:RBM8A:chr1:145507557:145513535:+:	RBM8A	GEXP	1	145507557	145513535	500000000	74.3	82.1	0.712	528
N:GEXP:RBM8A:chr1:145507557:145513535:+:	RBM8A	GEXP	1	145507557	145513535	N:GEXP:VPS45:chr1:150039342:150117505:+:	VPS45	GEXP	1	150039342	150117505	4525807	74.1	81.9	0.711	528
N:GEXP:RBM8A:chr1:145507557:145513535:+:	RBM8A	GEXP	1	145507557	145513535	N:GEXP:TCF4:chr18:52889562:53303188:-:	TCF4	GEXP	18	52889562	53303188	500000000	73.7	81.5	0.71	528
N:GEXP:RBM8A:chr1:145507557:145513535:+:	RBM8A	GEXP	1	145507557	145513535	N:GEXP:TOP2B:chr3:25639475:25706430:-:	TOP2B	GEXP	3	25639475	25706430	500000000	73.1	80.9	0.708	528
N:GEXP:IFT81:chr12:110562140:110656600:+:	IFT81	GEXP	12	110562140	110656600	N:GEXP:RBM8A:chr1:145507557:145513535:+:	RBM8A	GEXP	1	145507557	145513535	500000000	72.6	80.5	0.707	528
N:GEXP:RBM8A:chr1:145507557:145513535:+:	RBM8A	GEXP	1	145507557	145513535	N:GEXP:TERF2:chr16:69389464:69419874:-:	TERF2	GEXP	16	69389464	69419874	500000000	72	79.9	0.705	528
N:GEXP:HTATSF1:chrX:135579238:135594503:+:	HTATSF1	GEXP	X	135579238	135594503	N:GEXP:RBM8A:chr1:145507557:145513535:+:	RBM8A	GEXP	1	145507557	145513535	500000000	71.4	79.3	0.703	528
N:GEXP:RBM8A:chr1:145507557:145513535:+:	RBM8A	GEXP	1	145507557	145513535	N:GEXP:USP24:chr1:55532032:55681039:-:	USP24	GEXP	1	55532032	55681039	89826518	71.1	78.9	0.702	528
N:GEXP:PIP4K2B:chr17:36921944:36956158:-:	PIP4K2B	GEXP	17	36921944	36956158	N:GEXP:RBM8A:chr1:145507557:145513535:+:	RBM8A	GEXP	1	145507557	145513535	500000000	70.8	78.7	0.701	528
N:GEXP:RBM8A:chr1:145507557:145513535:+:	RBM8A	GEXP	1	145507557	145513535	N:GEXP:SARM1:chr17:26691378:26728065:+:	SARM1	GEXP	17	26691378	26728065	500000000	70.7	78.6	0.701	528
N:GEXP:RBM8A:chr1:145507557:145513535:+:	RBM8A	GEXP	1	145507557	145513535	N:GEXP:USP21:chr1:161129254:161135516:+:	USP21	GEXP	1	161129254	161135516	15615719	70.2	78.1	0.7	528
N:GEXP:PHC1:chr12:9067316:9094060:+:	PHC1	GEXP	12	9067316	9094060	N:GEXP:RBM8A:chr1:145507557:145513535:+:	RBM8A	GEXP	1	145507557	145513535	500000000	70.1	78	0.699	528
N:GEXP:ASTN1:chr1:176826441:177134024:-:	ASTN1	GEXP	1	176826441	177134024	N:GEXP:RBM8A:chr1:145507557:145513535:+:	RBM8A	GEXP	1	145507557	145513535	31312906	69.5	77.3	0.697	528
N:GEXP:PHF2:chr9:96338909:96441869:+:	PHF2	GEXP	9	96338909	96441869	N:GEXP:RBM8A:chr1:145507557:145513535:+:	RBM8A	GEXP	1	145507557	145513535	500000000	69.2	77.1	0.696	528
N:GEXP:ACTR8:chr3:53901094:53916229:-:	ACTR8	GEXP	3	53901094	53916229	N:GEXP:RBM8A:chr1:145507557:145513535:+:	RBM8A	GEXP	1	145507557	145513535	500000000	69.2	77	0.696	528
N:GEXP:PPP1R10:chr6:30568182:30585020:-:	PPP1R10	GEXP	6	30568182	30585020	N:GEXP:RBM8A:chr1:145507557:145513535:+:	RBM8A	GEXP	1	145507557	145513535	500000000	69	76.8	0.696	528
N:GEXP:RBM8A:chr1:145507557:145513535:+:	RBM8A	GEXP	1	145507557	145513535	N:GEXP:WHSC2:chr4:1984441:2010962:-:	WHSC2	GEXP	4	1984441	2010962	500000000	68.7	76.6	0.695	528
N:GEXP:RBM8A:chr1:145507557:145513535:+:	RBM8A	GEXP	1	145507557	145513535	N:GEXP:TSC2:chr16:2097990:2138713:+:	TSC2	GEXP	16	2097990	2138713	500000000	68.3	76.1	0.693	528
N:GEXP:RBM8A:chr1:145507557:145513535:+:	RBM8A	GEXP	1	145507557	145513535	N:GEXP:ZNF271:chr18:32870236:32890730:+:	ZNF271	GEXP	18	32870236	32890730	500000000	68.2	76.1	0.693	528
N:GEXP:KDM3B:chr5:137688285:137772716:+:	KDM3B	GEXP	5	137688285	137772716	N:GEXP:RBM8A:chr1:145507557:145513535:+:	RBM8A	GEXP	1	145507557	145513535	500000000	68.1	76	0.693	528
N:GEXP:ACAD8:chr11:134123434:134135746:+:	ACAD8	GEXP	11	134123434	134135746	N:GEXP:RBM8A:chr1:145507557:145513535:+:	RBM8A	GEXP	1	145507557	145513535	500000000	68	75.8	0.692	528
N:GEXP:RBM8A:chr1:145507557:145513535:+:	RBM8A	GEXP	1	145507557	145513535	N:GEXP:SLC25A44:chr1:156163730:156182587:+:	SLC25A44	GEXP	1	156163730	156182587	10650195	67.8	75.7	0.692	528
N:GEXP:RBM8A:chr1:145507557:145513535:+:	RBM8A	GEXP	1	145507557	145513535	N:GEXP:TERF1:chr8:73921097:73959987:+:	TERF1	GEXP	8	73921097	73959987	500000000	67.5	75.4	0.691	528
N:GEXP:FKTN:chr9:108320411:108403399:+:	FKTN	GEXP	9	108320411	108403399	N:GEXP:RBM8A:chr1:145507557:145513535:+:	RBM8A	GEXP	1	145507557	145513535	500000000	67	74.8	0.689	528
N:GEXP:CTCF:chr16:67596310:67673088:+:	CTCF	GEXP	16	67596310	67673088	N:GEXP:RBM8A:chr1:145507557:145513535:+:	RBM8A	GEXP	1	145507557	145513535	500000000	66.9	74.8	0.689	528
N:GEXP:NUP133:chr1:229577044:229644088:-:	NUP133	GEXP	1	229577044	229644088	N:GEXP:RBM8A:chr1:145507557:145513535:+:	RBM8A	GEXP	1	145507557	145513535	84063509	67	74.8	0.689	528
N:GEXP:GDI1:chrX:153665259:153671814:+:	GDI1	GEXP	X	153665259	153671814	N:GEXP:RBM8A:chr1:145507557:145513535:+:	RBM8A	GEXP	1	145507557	145513535	500000000	66.8	74.7	0.688	528
N:GEXP:GNA11:chr19:3094408:3121454:+:	GNA11	GEXP	19	3094408	3121454	N:GEXP:RBM8A:chr1:145507557:145513535:+:	RBM8A	GEXP	1	145507557	145513535	500000000	66.8	74.6	0.688	528
N:GEXP:RBM8A:chr1:145507557:145513535:+:	RBM8A	GEXP	1	145507557	145513535	N:GEXP:TRIM33:chr1:114935399:115053781:-:	TRIM33	GEXP	1	114935399	115053781	30453776	66.7	74.5	0.688	528
N:GEXP:FBXO21:chr12:117581585:117628300:-:	FBXO21	GEXP	12	117581585	117628300	N:GEXP:RBM8A:chr1:145507557:145513535:+:	RBM8A	GEXP	1	145507557	145513535	500000000	66.7	74.5	0.688	528
N:GEXP:DCAF7:chr17:61627822:61671642:+:	DCAF7	GEXP	17	61627822	61671642	N:GEXP:RBM8A:chr1:145507557:145513535:+:	RBM8A	GEXP	1	145507557	145513535	500000000	66.5	74.4	0.688	528
N:GEXP:RBM8A:chr1:145507557:145513535:+:	RBM8A	GEXP	1	145507557	145513535	N:GEXP:SAP130:chr2:128698791:128785633:-:	SAP130	GEXP	2	128698791	128785633	500000000	66.1	73.9	0.686	528
N:GEXP:RBM8A:chr1:145507557:145513535:+:	RBM8A	GEXP	1	145507557	145513535	N:GEXP:SPATA2:chr20:48519929:48532080:-:	SPATA2	GEXP	20	48519929	48532080	500000000	65.9	73.8	0.685	528
N:GEXP:LPHN1:chr19:14258549:14316997:-:	LPHN1	GEXP	19	14258549	14316997	N:GEXP:RBM8A:chr1:145507557:145513535:+:	RBM8A	GEXP	1	145507557	145513535	500000000	66	73.8	0.686	528
N:GEXP:HNRNPD:chr4:83274467:83295149:-:	HNRNPD	GEXP	4	83274467	83295149	N:GEXP:RBM8A:chr1:145507557:145513535:+:	RBM8A	GEXP	1	145507557	145513535	500000000	65.6	73.5	0.684	528
N:GEXP:DHX30:chr3:47844399:47891686:+:	DHX30	GEXP	3	47844399	47891686	N:GEXP:RBM8A:chr1:145507557:145513535:+:	RBM8A	GEXP	1	145507557	145513535	500000000	65.5	73.4	0.684	528
N:GEXP:FBXO42:chr1:16576559:16678948:-:	FBXO42	GEXP	1	16576559	16678948	N:GEXP:RBM8A:chr1:145507557:145513535:+:	RBM8A	GEXP	1	145507557	145513535	128828609	65.5	73.4	0.684	528
N:GEXP:PCF11:chr11:82868137:82896835:+:	PCF11	GEXP	11	82868137	82896835	N:GEXP:RBM8A:chr1:145507557:145513535:+:	RBM8A	GEXP	1	145507557	145513535	500000000	65.5	73.3	0.684	528
N:GEXP:RAB11FIP3:chr16:475668:572481:+:	RAB11FIP3	GEXP	16	475668	572481	N:GEXP:RBM8A:chr1:145507557:145513535:+:	RBM8A	GEXP	1	145507557	145513535	500000000	65.1	72.9	0.683	528
N:GEXP:NLGN1:chr3:173116244:174001116:+:	NLGN1	GEXP	3	173116244	174001116	N:GEXP:RBM8A:chr1:145507557:145513535:+:	RBM8A	GEXP	1	145507557	145513535	500000000	65	72.9	0.682	528
N:GEXP:RBM8A:chr1:145507557:145513535:+:	RBM8A	GEXP	1	145507557	145513535	N:GEXP:RNF40:chr16:30772933:30787628:+:	RNF40	GEXP	16	30772933	30787628	500000000	64.8	72.7	0.682	528
N:GEXP:CRNKL1:chr20:20015012:20036690:-:	CRNKL1	GEXP	20	20015012	20036690	N:GEXP:RBM8A:chr1:145507557:145513535:+:	RBM8A	GEXP	1	145507557	145513535	500000000	64.7	72.6	0.681	528
N:GEXP:KIF3A:chr5:132028323:132073265:-:	KIF3A	GEXP	5	132028323	132073265	N:GEXP:RBM8A:chr1:145507557:145513535:+:	RBM8A	GEXP	1	145507557	145513535	500000000	64.6	72.5	0.681	528
N:GEXP:CSPG5:chr3:47603728:47621730:-:	CSPG5	GEXP	3	47603728	47621730	N:GEXP:RBM8A:chr1:145507557:145513535:+:	RBM8A	GEXP	1	145507557	145513535	500000000	64.2	72.1	0.68	528
N:GEXP:CAMSAP2:chr1:200708686:200829831:+:	CAMSAP2	GEXP	1	200708686	200829831	N:GEXP:RBM8A:chr1:145507557:145513535:+:	RBM8A	GEXP	1	145507557	145513535	55195151	64.2	72	0.68	528
N:GEXP:QRICH1:chr3:49067142:49131504:-:	QRICH1	GEXP	3	49067142	49131504	N:GEXP:RBM8A:chr1:145507557:145513535:+:	RBM8A	GEXP	1	145507557	145513535	500000000	64.2	72	0.679	528
N:GEXP:ILF3:chr19:10764937:10803095:+:	ILF3	GEXP	19	10764937	10803095	N:GEXP:RBM8A:chr1:145507557:145513535:+:	RBM8A	GEXP	1	145507557	145513535	500000000	64.1	72	0.679	528
N:GEXP:RBM8A:chr1:145507557:145513535:+:	RBM8A	GEXP	1	145507557	145513535	N:GEXP:WDR48:chr3:39093507:39138155:+:	WDR48	GEXP	3	39093507	39138155	500000000	64	71.9	0.679	528
N:GEXP:CXXC1:chr18:47808713:47814692:-:	CXXC1	GEXP	18	47808713	47814692	N:GEXP:RBM8A:chr1:145507557:145513535:+:	RBM8A	GEXP	1	145507557	145513535	500000000	64	71.9	0.679	528
N:GEXP:CBR4:chr4:169784921:169931468:-:	CBR4	GEXP	4	169784921	169931468	N:GEXP:RBM8A:chr1:145507557:145513535:+:	RBM8A	GEXP	1	145507557	145513535	500000000	63.9	71.7	0.678	528
N:GEXP:APBA2:chr15:29131168:29410516:+:	APBA2	GEXP	15	29131168	29410516	N:GEXP:RBM8A:chr1:145507557:145513535:+:	RBM8A	GEXP	1	145507557	145513535	500000000	63.4	71.3	0.677	528
N:GEXP:RBM8A:chr1:145507557:145513535:+:	RBM8A	GEXP	1	145507557	145513535	N:GEXP:ZNF606:chr19:58488441:58514714:-:	ZNF606	GEXP	19	58488441	58514714	500000000	63.3	71.2	0.677	528
N:GEXP:MTMR9:chr8:11142000:11185654:+:	MTMR9	GEXP	8	11142000	11185654	N:GEXP:RBM8A:chr1:145507557:145513535:+:	RBM8A	GEXP	1	145507557	145513535	500000000	63.1	71	0.676	528
N:GEXP:MED13:chr17:60019966:60142643:-:	MED13	GEXP	17	60019966	60142643	N:GEXP:RBM8A:chr1:145507557:145513535:+:	RBM8A	GEXP	1	145507557	145513535	500000000	63.2	71	0.676	528
N:GEXP:C14ORF135:chr14:60558629:60635851:+:	C14ORF135	GEXP	14	60558629	60635851	N:GEXP:RBM8A:chr1:145507557:145513535:+:	RBM8A	GEXP	1	145507557	145513535	500000000	62.8	70.7	0.675	528
N:GEXP:APC:chr5:112043202:112181936:+:	APC	GEXP	5	112043202	112181936	N:GEXP:RBM8A:chr1:145507557:145513535:+:	RBM8A	GEXP	1	145507557	145513535	500000000	62.7	70.6	0.674	528
N:GEXP:ARID1A:chr1:27022522:27108601:+:	ARID1A	GEXP	1	27022522	27108601	N:GEXP:RBM8A:chr1:145507557:145513535:+:	RBM8A	GEXP	1	145507557	145513535	118398956	62.5	70.3	0.674	528
N:GEXP:RBM8A:chr1:145507557:145513535:+:	RBM8A	GEXP	1	145507557	145513535	N:GEXP:ZNF512B:chr20:62588055:62601218:-:	ZNF512B	GEXP	20	62588055	62601218	500000000	62	69.9	0.672	528
N:GEXP:EIF2C1:chr1:36335409:36389899:+:	EIF2C1	GEXP	1	36335409	36389899	N:GEXP:RBM8A:chr1:145507557:145513535:+:	RBM8A	GEXP	1	145507557	145513535	109117658	62	69.9	0.672	528
N:GEXP:GPATCH8:chr17:42472645:42580957:-:	GPATCH8	GEXP	17	42472645	42580957	N:GEXP:RBM8A:chr1:145507557:145513535:+:	RBM8A	GEXP	1	145507557	145513535	500000000	62	69.9	0.672	528
N:GEXP:RBM8A:chr1:145507557:145513535:+:	RBM8A	GEXP	1	145507557	145513535	N:GEXP:SIAH1:chr16:48390275:48482309:-:	SIAH1	GEXP	16	48390275	48482309	500000000	62	69.8	0.672	528
N:GEXP:NOTCH1:chr9:139388896:139440238:-:	NOTCH1	GEXP	9	139388896	139440238	N:GEXP:RBM8A:chr1:145507557:145513535:+:	RBM8A	GEXP	1	145507557	145513535	500000000	62	69.8	0.672	528
N:GEXP:MAMLD1:chrX:149529836:149682448:+:	MAMLD1	GEXP	X	149529836	149682448	N:GEXP:RBM8A:chr1:145507557:145513535:+:	RBM8A	GEXP	1	145507557	145513535	500000000	61.9	69.8	0.671	528
N:GEXP:BTBD2:chr19:1985447:2015702:-:	BTBD2	GEXP	19	1985447	2015702	N:GEXP:RBM8A:chr1:145507557:145513535:+:	RBM8A	GEXP	1	145507557	145513535	500000000	61.9	69.7	0.671	528
N:GEXP:RBM8A:chr1:145507557:145513535:+:	RBM8A	GEXP	1	145507557	145513535	N:GEXP:SGTA:chr19:2754712:2783354:-:	SGTA	GEXP	19	2754712	2783354	500000000	61.6	69.5	0.67	528
N:GEXP:RAF1:chr3:12625100:12705700:-:	RAF1	GEXP	3	12625100	12705700	N:GEXP:RBM8A:chr1:145507557:145513535:+:	RBM8A	GEXP	1	145507557	145513535	500000000	61.6	69.5	0.67	528
N:GEXP:RANBP3:chr19:5916152:5978320:-:	RANBP3	GEXP	19	5916152	5978320	N:GEXP:RBM8A:chr1:145507557:145513535:+:	RBM8A	GEXP	1	145507557	145513535	500000000	61.6	69.5	0.67	528
N:GEXP:RBM8A:chr1:145507557:145513535:+:	RBM8A	GEXP	1	145507557	145513535	N:GEXP:SCAP:chr3:47455184:47517445:-:	SCAP	GEXP	3	47455184	47517445	500000000	61.5	69.4	0.67	528
N:GEXP:OPA1:chr3:193310933:193415600:+:	OPA1	GEXP	3	193310933	193415600	N:GEXP:RBM8A:chr1:145507557:145513535:+:	RBM8A	GEXP	1	145507557	145513535	500000000	61.5	69.3	0.67	528
N:GEXP:MFF:chr2:228189984:228222549:+:	MFF	GEXP	2	228189984	228222549	N:GEXP:RBM8A:chr1:145507557:145513535:+:	RBM8A	GEXP	1	145507557	145513535	500000000	61.4	69.2	0.67	528
N:GEXP:JAKMIP2:chr5:146970706:147162252:-:	JAKMIP2	GEXP	5	146970706	147162252	N:GEXP:RBM8A:chr1:145507557:145513535:+:	RBM8A	GEXP	1	145507557	145513535	500000000	61.1	69	0.669	528
N:GEXP:RBM8A:chr1:145507557:145513535:+:	RBM8A	GEXP	1	145507557	145513535	N:GEXP:SF3B3:chr16:70557691:70611571:+:	SF3B3	GEXP	16	70557691	70611571	500000000	61	68.8	0.668	528
N:GEXP:CLASP1:chr2:122095352:122407052:-:	CLASP1	GEXP	2	122095352	122407052	N:GEXP:RBM8A:chr1:145507557:145513535:+:	RBM8A	GEXP	1	145507557	145513535	500000000	60.7	68.6	0.667	528
N:GEXP:RBM8A:chr1:145507557:145513535:+:	RBM8A	GEXP	1	145507557	145513535	N:GEXP:SYT11:chr1:155829260:155854990:+:	SYT11	GEXP	1	155829260	155854990	10315725	60.5	68.3	0.666	528
N:GEXP:POGK:chr1:166808724:166823709:+:	POGK	GEXP	1	166808724	166823709	N:GEXP:RBM8A:chr1:145507557:145513535:+:	RBM8A	GEXP	1	145507557	145513535	21295189	60.4	68.2	0.666	528
N:GEXP:RBM8A:chr1:145507557:145513535:+:	RBM8A	GEXP	1	145507557	145513535	N:GEXP:RUFY3:chr4:71570654:71674336:+:	RUFY3	GEXP	4	71570654	71674336	500000000	60.3	68.1	0.666	528
N:GEXP:KCTD5:chr16:2732495:2759031:+:	KCTD5	GEXP	16	2732495	2759031	N:GEXP:RBM8A:chr1:145507557:145513535:+:	RBM8A	GEXP	1	145507557	145513535	500000000	60.3	68.1	0.666	528
N:GEXP:PI4KB:chr1:151264273:151300191:-:	PI4KB	GEXP	1	151264273	151300191	N:GEXP:RBM8A:chr1:145507557:145513535:+:	RBM8A	GEXP	1	145507557	145513535	5750738	60.2	68.1	0.665	528
N:GEXP:RBM8A:chr1:145507557:145513535:+:	RBM8A	GEXP	1	145507557	145513535	N:GEXP:SNRK:chr3:43328004:43392634:+:	SNRK	GEXP	3	43328004	43392634	500000000	60	67.9	0.665	528
N:GEXP:RBM8A:chr1:145507557:145513535:+:	RBM8A	GEXP	1	145507557	145513535	N:GEXP:TSPYL4:chr6:116571131:116575261:-:	TSPYL4	GEXP	6	116571131	116575261	500000000	59.9	67.8	0.664	528
N:GEXP:GPR56:chr16:57653650:57698944:+:	GPR56	GEXP	16	57653650	57698944	N:GEXP:RBM8A:chr1:145507557:145513535:+:	RBM8A	GEXP	1	145507557	145513535	500000000	59.9	67.8	0.664	528
N:GEXP:EPN2:chr17:19140690:19240028:+:	EPN2	GEXP	17	19140690	19240028	N:GEXP:RBM8A:chr1:145507557:145513535:+:	RBM8A	GEXP	1	145507557	145513535	500000000	60	67.8	0.665	528
N:GEXP:HNRNPK:chr9:86582998:86595569:-:	HNRNPK	GEXP	9	86582998	86595569	N:GEXP:RBM8A:chr1:145507557:145513535:+:	RBM8A	GEXP	1	145507557	145513535	500000000	59.9	67.7	0.664	528
N:GEXP:RBM8A:chr1:145507557:145513535:+:	RBM8A	GEXP	1	145507557	145513535	N:GEXP:RNF220:chr1:44870960:45117396:+:	RNF220	GEXP	1	44870960	45117396	100390161	59.6	67.5	0.663	528
N:GEXP:KIDINS220:chr2:8865690:8977755:-:	KIDINS220	GEXP	2	8865690	8977755	N:GEXP:RBM8A:chr1:145507557:145513535:+:	RBM8A	GEXP	1	145507557	145513535	500000000	59.5	67.4	0.663	528
N:GEXP:BCAN:chr1:156611740:156629324:+:	BCAN	GEXP	1	156611740	156629324	N:GEXP:RBM8A:chr1:145507557:145513535:+:	RBM8A	GEXP	1	145507557	145513535	11098205	59.6	67.4	0.663	528
N:GEXP:CHD9:chr16:53088945:53361414:+:	CHD9	GEXP	16	53088945	53361414	N:GEXP:RBM8A:chr1:145507557:145513535:+:	RBM8A	GEXP	1	145507557	145513535	500000000	59.5	67.3	0.663	528
N:GEXP:MAGEF1:chr3:184428155:184429836:-:	MAGEF1	GEXP	3	184428155	184429836	N:GEXP:RBM8A:chr1:145507557:145513535:+:	RBM8A	GEXP	1	145507557	145513535	500000000	59.2	67.1	0.662	528
N:GEXP:NOVA1:chr14:26915089:27066960:-:	NOVA1	GEXP	14	26915089	27066960	N:GEXP:RBM8A:chr1:145507557:145513535:+:	RBM8A	GEXP	1	145507557	145513535	500000000	59.1	67	0.661	528
N:GEXP:ABAT:chr16:8768444:8878432:+:	ABAT	GEXP	16	8768444	8878432	N:GEXP:RBM8A:chr1:145507557:145513535:+:	RBM8A	GEXP	1	145507557	145513535	500000000	59.2	67	0.662	528
N:GEXP:LRRC49:chr15:71145618:71342436:+:	LRRC49	GEXP	15	71145618	71342436	N:GEXP:RBM8A:chr1:145507557:145513535:+:	RBM8A	GEXP	1	145507557	145513535	500000000	59.1	67	0.661	528
N:GEXP:HIBCH:chr2:191069360:191184771:-:	HIBCH	GEXP	2	191069360	191184771	N:GEXP:RBM8A:chr1:145507557:145513535:+:	RBM8A	GEXP	1	145507557	145513535	500000000	59.2	67	0.662	528
N:GEXP:ALDH5A1:chr6:24495197:24537435:+:	ALDH5A1	GEXP	6	24495197	24537435	N:GEXP:RBM8A:chr1:145507557:145513535:+:	RBM8A	GEXP	1	145507557	145513535	500000000	59	66.9	0.661	528
N:GEXP:RBM8A:chr1:145507557:145513535:+:	RBM8A	GEXP	1	145507557	145513535	N:GEXP:ZNF711:chrX:84498997:84528368:+:	ZNF711	GEXP	X	84498997	84528368	500000000	58.8	66.6	0.66	528
N:GEXP:FTO:chr16:53737875:54148379:+:	FTO	GEXP	16	53737875	54148379	N:GEXP:RBM8A:chr1:145507557:145513535:+:	RBM8A	GEXP	1	145507557	145513535	500000000	58.6	66.5	0.659	528
N:GEXP:GTF2I:chr7:74072030:74175022:+:	GTF2I	GEXP	7	74072030	74175022	N:GEXP:RBM8A:chr1:145507557:145513535:+:	RBM8A	GEXP	1	145507557	145513535	500000000	58.6	66.5	0.659	528
N:GEXP:ATAT1:chr6:30594613:30614598:+:	ATAT1	GEXP	6	30594613	30614598	N:GEXP:RBM8A:chr1:145507557:145513535:+:	RBM8A	GEXP	1	145507557	145513535	500000000	58.6	66.5	0.66	528
N:GEXP:RBM8A:chr1:145507557:145513535:+:	RBM8A	GEXP	1	145507557	145513535	N:GEXP:ZFP112:chr19:44830706:44905777:-:	ZFP112	GEXP	19	44830706	44905777	500000000	58.5	66.3	0.659	528
N:GEXP:ARHGEF9:chrX:62854848:63005426:-:	ARHGEF9	GEXP	X	62854848	63005426	N:GEXP:RBM8A:chr1:145507557:145513535:+:	RBM8A	GEXP	1	145507557	145513535	500000000	58.4	66.3	0.659	528
N:GEXP:FBXO11:chr2:48034059:48132932:-:	FBXO11	GEXP	2	48034059	48132932	N:GEXP:RBM8A:chr1:145507557:145513535:+:	RBM8A	GEXP	1	145507557	145513535	500000000	58.5	66.3	0.659	528
N:GEXP:PCGF2:chr17:36890150:36904561:-:	PCGF2	GEXP	17	36890150	36904561	N:GEXP:RBM8A:chr1:145507557:145513535:+:	RBM8A	GEXP	1	145507557	145513535	500000000	58.2	66.1	0.658	528
N:GEXP:RBM8A:chr1:145507557:145513535:+:	RBM8A	GEXP	1	145507557	145513535	N:GEXP:USP7:chr16:8985951:9057341:-:	USP7	GEXP	16	8985951	9057341	500000000	58.1	65.9	0.657	528
N:GEXP:KHDRBS1:chr1:32479491:32526450:+:	KHDRBS1	GEXP	1	32479491	32526450	N:GEXP:RBM8A:chr1:145507557:145513535:+:	RBM8A	GEXP	1	145507557	145513535	112981107	58	65.9	0.657	528
N:GEXP:RBM8A:chr1:145507557:145513535:+:	RBM8A	GEXP	1	145507557	145513535	N:GEXP:SUV420H1:chr11:67923507:67981068:-:	SUV420H1	GEXP	11	67923507	67981068	500000000	58	65.8	0.657	528
N:GEXP:RBM8A:chr1:145507557:145513535:+:	RBM8A	GEXP	1	145507557	145513535	N:GEXP:STRADA:chr17:61780192:61819330:-:	STRADA	GEXP	17	61780192	61819330	500000000	57.9	65.7	0.657	528
N:GEXP:RBM8A:chr1:145507557:145513535:+:	RBM8A	GEXP	1	145507557	145513535	N:GEXP:TP53BP2:chr1:223967595:224033674:-:	TP53BP2	GEXP	1	223967595	224033674	78454060	57.7	65.6	0.656	528
N:GEXP:RBM8A:chr1:145507557:145513535:+:	RBM8A	GEXP	1	145507557	145513535	N:GEXP:SART3:chr12:108915991:108955176:-:	SART3	GEXP	12	108915991	108955176	500000000	57.8	65.6	0.656	528
N:GEXP:ATG4B:chr2:242577027:242613272:+:	ATG4B	GEXP	2	242577027	242613272	N:GEXP:RBM8A:chr1:145507557:145513535:+:	RBM8A	GEXP	1	145507557	145513535	500000000	57.8	65.6	0.656	528
N:GEXP:RBM8A:chr1:145507557:145513535:+:	RBM8A	GEXP	1	145507557	145513535	N:GEXP:SLC16A5:chr17:73083822:73102248:+:	SLC16A5	GEXP	17	73083822	73102248	500000000	57.6	65.5	-0.656	528
N:GEXP:RBM8A:chr1:145507557:145513535:+:	RBM8A	GEXP	1	145507557	145513535	N:GEXP:RNF38:chr9:36336399:36401195:-:	RNF38	GEXP	9	36336399	36401195	500000000	57.6	65.5	0.656	528
N:GEXP:RBM8A:chr1:145507557:145513535:+:	RBM8A	GEXP	1	145507557	145513535	N:GEXP:ZCCHC11:chr1:52888948:53019130:-:	ZCCHC11	GEXP	1	52888948	53019130	92488427	57.4	65.3	0.655	528
N:GEXP:RBM8A:chr1:145507557:145513535:+:	RBM8A	GEXP	1	145507557	145513535	N:GEXP:SPOP:chr17:47676246:47755525:-:	SPOP	GEXP	17	47676246	47755525	500000000	57.4	65.3	0.655	528
N:GEXP:CTBP1:chr4:1205228:1242908:-:	CTBP1	GEXP	4	1205228	1242908	N:GEXP:RBM8A:chr1:145507557:145513535:+:	RBM8A	GEXP	1	145507557	145513535	500000000	57.4	65.2	0.655	528
N:GEXP:KIAA0195:chr17:73452664:73496533:+:	KIAA0195	GEXP	17	73452664	73496533	N:GEXP:RBM8A:chr1:145507557:145513535:+:	RBM8A	GEXP	1	145507557	145513535	500000000	57.3	65.2	0.655	528
N:GEXP:PHLPP2:chr16:71671738:71757715:-:	PHLPP2	GEXP	16	71671738	71757715	N:GEXP:RBM8A:chr1:145507557:145513535:+:	RBM8A	GEXP	1	145507557	145513535	500000000	57.3	65.2	0.655	528
N:GEXP:RBM8A:chr1:145507557:145513535:+:	RBM8A	GEXP	1	145507557	145513535	N:GEXP:ZNF26:chr12:133563056:133589153:+:	ZNF26	GEXP	12	133563056	133589153	500000000	57.2	65.1	0.654	528
N:GEXP:HIRIP3:chr16:30003642:30007417:-:	HIRIP3	GEXP	16	30003642	30007417	N:GEXP:RBM8A:chr1:145507557:145513535:+:	RBM8A	GEXP	1	145507557	145513535	500000000	57	64.9	0.653	528
N:GEXP:RBM8A:chr1:145507557:145513535:+:	RBM8A	GEXP	1	145507557	145513535	N:GEXP:UBAP2L:chr1:154192655:154243986:+:	UBAP2L	GEXP	1	154192655	154243986	8679120	56.8	64.7	0.653	528
N:GEXP:CELSR2:chr1:109792641:109818378:+:	CELSR2	GEXP	1	109792641	109818378	N:GEXP:RBM8A:chr1:145507557:145513535:+:	RBM8A	GEXP	1	145507557	145513535	35689179	56.8	64.7	0.653	528
N:GEXP:CASC3:chr17:38296507:38328431:+:	CASC3	GEXP	17	38296507	38328431	N:GEXP:RBM8A:chr1:145507557:145513535:+:	RBM8A	GEXP	1	145507557	145513535	500000000	56.9	64.7	0.653	528
N:GEXP:DZIP1:chr13:96230456:96296957:-:	DZIP1	GEXP	13	96230456	96296957	N:GEXP:RBM8A:chr1:145507557:145513535:+:	RBM8A	GEXP	1	145507557	145513535	500000000	56.7	64.6	0.652	528
N:GEXP:RBM8A:chr1:145507557:145513535:+:	RBM8A	GEXP	1	145507557	145513535	N:GEXP:SH2B1:chr16:28858010:28885534:+:	SH2B1	GEXP	16	28858010	28885534	500000000	56.6	64.5	0.652	528
N:GEXP:HNRNPR:chr1:23636276:23670853:-:	HNRNPR	GEXP	1	23636276	23670853	N:GEXP:RBM8A:chr1:145507557:145513535:+:	RBM8A	GEXP	1	145507557	145513535	121836704	56.5	64.3	0.651	528
N:GEXP:ASB1:chr2:239335626:239360891:+:	ASB1	GEXP	2	239335626	239360891	N:GEXP:RBM8A:chr1:145507557:145513535:+:	RBM8A	GEXP	1	145507557	145513535	500000000	56.5	64.3	0.651	528
N:GEXP:ATP6V0A1:chr17:40610862:40674597:+:	ATP6V0A1	GEXP	17	40610862	40674597	N:GEXP:RBM8A:chr1:145507557:145513535:+:	RBM8A	GEXP	1	145507557	145513535	500000000	56.4	64.2	0.651	528
N:GEXP:ADNP:chr20:49506883:49547527:-:	ADNP	GEXP	20	49506883	49547527	N:GEXP:RBM8A:chr1:145507557:145513535:+:	RBM8A	GEXP	1	145507557	145513535	500000000	56.2	64.1	0.65	528
N:GEXP:MEN1:chr11:64570986:64578766:-:	MEN1	GEXP	11	64570986	64578766	N:GEXP:RBM8A:chr1:145507557:145513535:+:	RBM8A	GEXP	1	145507557	145513535	500000000	56.3	64.1	0.651	528
N:GEXP:NKIRAS2:chr17:40169594:40177656:+:	NKIRAS2	GEXP	17	40169594	40177656	N:GEXP:RBM8A:chr1:145507557:145513535:+:	RBM8A	GEXP	1	145507557	145513535	500000000	56.3	64.1	0.651	528
N:GEXP:NDRG3:chr20:35280169:35374541:-:	NDRG3	GEXP	20	35280169	35374541	N:GEXP:RBM8A:chr1:145507557:145513535:+:	RBM8A	GEXP	1	145507557	145513535	500000000	56.3	64.1	0.651	528
N:GEXP:RBM8A:chr1:145507557:145513535:+:	RBM8A	GEXP	1	145507557	145513535	N:GEXP:ZNF302:chr19:35168567:35177302:+:	ZNF302	GEXP	19	35168567	35177302	500000000	56.1	64	0.65	528
N:GEXP:RBM8A:chr1:145507557:145513535:+:	RBM8A	GEXP	1	145507557	145513535	N:GEXP:WDR47:chr1:109512838:109584850:-:	WDR47	GEXP	1	109512838	109584850	35922707	56	63.9	0.65	528
N:GEXP:RBM8A:chr1:145507557:145513535:+:	RBM8A	GEXP	1	145507557	145513535	N:GEXP:SCRN3:chr2:175260457:175294303:+:	SCRN3	GEXP	2	175260457	175294303	500000000	56.1	63.9	0.65	528
N:GEXP:RBM8A:chr1:145507557:145513535:+:	RBM8A	GEXP	1	145507557	145513535	N:GEXP:SCAMP5:chr15:75287876:75313836:+:	SCAMP5	GEXP	15	75287876	75313836	500000000	55.9	63.8	0.649	528
N:GEXP:HNRNPUL1:chr19:41768391:41813811:+:	HNRNPUL1	GEXP	19	41768391	41813811	N:GEXP:RBM8A:chr1:145507557:145513535:+:	RBM8A	GEXP	1	145507557	145513535	500000000	55.9	63.8	0.649	528
N:GEXP:GNAS:chr20:57414795:57486250:+:	GNAS	GEXP	20	57414795	57486250	N:GEXP:RBM8A:chr1:145507557:145513535:+:	RBM8A	GEXP	1	145507557	145513535	500000000	55.8	63.7	0.649	528
N:GEXP:MED24:chr17:38175350:38210889:-:	MED24	GEXP	17	38175350	38210889	N:GEXP:RBM8A:chr1:145507557:145513535:+:	RBM8A	GEXP	1	145507557	145513535	500000000	55.8	63.7	0.649	528
N:GEXP:MTMR1:chrX:149861435:149933575:+:	MTMR1	GEXP	X	149861435	149933575	N:GEXP:RBM8A:chr1:145507557:145513535:+:	RBM8A	GEXP	1	145507557	145513535	500000000	55.8	63.6	0.649	528
N:GEXP:MDC1:chr6:30667584:30685458:-:	MDC1	GEXP	6	30667584	30685458	N:GEXP:RBM8A:chr1:145507557:145513535:+:	RBM8A	GEXP	1	145507557	145513535	500000000	55.7	63.5	0.648	528
N:GEXP:RBM8A:chr1:145507557:145513535:+:	RBM8A	GEXP	1	145507557	145513535	N:GEXP:ZNF287:chr17:16453631:16472520:-:	ZNF287	GEXP	17	16453631	16472520	500000000	55.4	63.3	0.647	528
N:GEXP:RBM8A:chr1:145507557:145513535:+:	RBM8A	GEXP	1	145507557	145513535	N:GEXP:URB2:chr1:229761981:229795946:+:	URB2	GEXP	1	229761981	229795946	84248446	55.5	63.3	0.648	528
N:GEXP:RBM8A:chr1:145507557:145513535:+:	RBM8A	GEXP	1	145507557	145513535	N:GEXP:SOX2:chr3:181429712:181432223:+:	SOX2	GEXP	3	181429712	181432223	500000000	55.5	63.3	0.647	528
N:GEXP:FAM222B:chr17:27082996:27169841:-:	FAM222B	GEXP	17	27082996	27169841	N:GEXP:RBM8A:chr1:145507557:145513535:+:	RBM8A	GEXP	1	145507557	145513535	500000000	55.4	63.3	0.647	528
N:GEXP:MSANTD2:chr11:124636394:124670299:-:	MSANTD2	GEXP	11	124636394	124670299	N:GEXP:RBM8A:chr1:145507557:145513535:+:	RBM8A	GEXP	1	145507557	145513535	500000000	55.4	63.2	0.647	528
N:GEXP:GSPT2:chrX:51486481:51489326:+:	GSPT2	GEXP	X	51486481	51489326	N:GEXP:RBM8A:chr1:145507557:145513535:+:	RBM8A	GEXP	1	145507557	145513535	500000000	55.2	63	0.646	528
N:GEXP:H3F3B:chr17:73772515:73775860:-:	H3F3B	GEXP	17	73772515	73775860	N:GEXP:RBM8A:chr1:145507557:145513535:+:	RBM8A	GEXP	1	145507557	145513535	500000000	55.1	63	0.646	528
N:GEXP:RBM8A:chr1:145507557:145513535:+:	RBM8A	GEXP	1	145507557	145513535	N:GEXP:RNPS1:chr16:2303100:2318413:-:	RNPS1	GEXP	16	2303100	2318413	500000000	55.1	62.9	0.646	528
N:GEXP:PTPRA:chr20:2844825:3019315:+:	PTPRA	GEXP	20	2844825	3019315	N:GEXP:RBM8A:chr1:145507557:145513535:+:	RBM8A	GEXP	1	145507557	145513535	500000000	54.9	62.8	0.645	528
N:GEXP:PMS2CL:chr7:6749757:6793493:+:	PMS2CL	GEXP	7	6749757	6793493	N:GEXP:RBM8A:chr1:145507557:145513535:+:	RBM8A	GEXP	1	145507557	145513535	500000000	55	62.8	0.646	528
N:GEXP:RBM8A:chr1:145507557:145513535:+:	RBM8A	GEXP	1	145507557	145513535	N:GEXP:SLC16A2:chrX:73641085:73753752:+:	SLC16A2	GEXP	X	73641085	73753752	500000000	54.7	62.6	0.644	528
N:GEXP:HDGFRP3:chr15:83806816:83876321:-:	HDGFRP3	GEXP	15	83806816	83876321	N:GEXP:RBM8A:chr1:145507557:145513535:+:	RBM8A	GEXP	1	145507557	145513535	500000000	54.7	62.6	0.644	528
N:GEXP:RBM8A:chr1:145507557:145513535:+:	RBM8A	GEXP	1	145507557	145513535	N:GEXP:TUBB2B:chr6:3224495:3227968:-:	TUBB2B	GEXP	6	3224495	3227968	500000000	54.5	62.4	0.644	528
N:GEXP:CKAP5:chr11:46765084:46867859:-:	CKAP5	GEXP	11	46765084	46867859	N:GEXP:RBM8A:chr1:145507557:145513535:+:	RBM8A	GEXP	1	145507557	145513535	500000000	54.5	62.4	0.644	528
N:GEXP:PRR3:chr6:30524486:30532473:+:	PRR3	GEXP	6	30524486	30532473	N:GEXP:RBM8A:chr1:145507557:145513535:+:	RBM8A	GEXP	1	145507557	145513535	500000000	54.6	62.4	0.644	528
N:GEXP:RBM8A:chr1:145507557:145513535:+:	RBM8A	GEXP	1	145507557	145513535	N:GEXP:WDR82:chr3:52288438:52312659:-:	WDR82	GEXP	3	52288438	52312659	500000000	54.4	62.3	0.643	528
N:GEXP:RBM8A:chr1:145507557:145513535:+:	RBM8A	GEXP	1	145507557	145513535	N:GEXP:STK25:chr2:242434432:242448960:-:	STK25	GEXP	2	242434432	242448960	500000000	54.4	62.3	0.643	528
N:GEXP:MYO10:chr5:16662016:16936385:-:	MYO10	GEXP	5	16662016	16936385	N:GEXP:RBM8A:chr1:145507557:145513535:+:	RBM8A	GEXP	1	145507557	145513535	500000000	54.4	62.3	0.643	528
N:GEXP:PLK1S1:chr20:21106624:21227258:+:	PLK1S1	GEXP	20	21106624	21227258	N:GEXP:RBM8A:chr1:145507557:145513535:+:	RBM8A	GEXP	1	145507557	145513535	500000000	54.3	62.2	0.643	528
N:GEXP:NLGN3:chrX:70364681:70391051:+:	NLGN3	GEXP	X	70364681	70391051	N:GEXP:RBM8A:chr1:145507557:145513535:+:	RBM8A	GEXP	1	145507557	145513535	500000000	54.2	62.1	0.642	528
N:GEXP:QKI:chr6:163835675:163999628:+:	QKI	GEXP	6	163835675	163999628	N:GEXP:RBM8A:chr1:145507557:145513535:+:	RBM8A	GEXP	1	145507557	145513535	500000000	54.2	62.1	0.643	528
N:GEXP:RBM8A:chr1:145507557:145513535:+:	RBM8A	GEXP	1	145507557	145513535	N:GEXP:SDCCAG8:chr1:243419307:243663393:+:	SDCCAG8	GEXP	1	243419307	243663393	97905772	54.1	62	0.642	528
N:GEXP:RBM8A:chr1:145507557:145513535:+:	RBM8A	GEXP	1	145507557	145513535	N:GEXP:ZNHIT6:chr1:86115106:86174116:-:	ZNHIT6	GEXP	1	86115106	86174116	59333441	54.1	61.9	0.642	528
N:GEXP:NEK4:chr3:52744796:52804965:-:	NEK4	GEXP	3	52744796	52804965	N:GEXP:RBM8A:chr1:145507557:145513535:+:	RBM8A	GEXP	1	145507557	145513535	500000000	54.1	61.9	0.642	528
N:GEXP:CASK:chrX:41374189:41782287:-:	CASK	GEXP	X	41374189	41782287	N:GEXP:RBM8A:chr1:145507557:145513535:+:	RBM8A	GEXP	1	145507557	145513535	500000000	53.9	61.8	0.641	528
N:GEXP:NCOR1:chr17:15933408:16118874:-:	NCOR1	GEXP	17	15933408	16118874	N:GEXP:RBM8A:chr1:145507557:145513535:+:	RBM8A	GEXP	1	145507557	145513535	500000000	53.9	61.8	0.641	528
N:GEXP:RBM8A:chr1:145507557:145513535:+:	RBM8A	GEXP	1	145507557	145513535	N:GEXP:ZNF426:chr19:9638681:9649303:-:	ZNF426	GEXP	19	9638681	9649303	500000000	53.8	61.7	0.641	528
N:GEXP:RBM8A:chr1:145507557:145513535:+:	RBM8A	GEXP	1	145507557	145513535	N:GEXP:RPRD2:chr1:150336990:150449041:+:	RPRD2	GEXP	1	150336990	150449041	4823455	53.7	61.6	0.641	528
N:GEXP:CDC23:chr5:137523337:137549032:-:	CDC23	GEXP	5	137523337	137549032	N:GEXP:RBM8A:chr1:145507557:145513535:+:	RBM8A	GEXP	1	145507557	145513535	500000000	53.7	61.6	0.64	528
N:GEXP:PJA1:chrX:68380581:68385365:-:	PJA1	GEXP	X	68380581	68385365	N:GEXP:RBM8A:chr1:145507557:145513535:+:	RBM8A	GEXP	1	145507557	145513535	500000000	53.8	61.6	0.641	528
N:GEXP:PKNOX1:chr21:44394643:44453688:+:	PKNOX1	GEXP	21	44394643	44453688	N:GEXP:RBM8A:chr1:145507557:145513535:+:	RBM8A	GEXP	1	145507557	145513535	500000000	53.7	61.5	0.64	528
N:GEXP:RBM8A:chr1:145507557:145513535:+:	RBM8A	GEXP	1	145507557	145513535	N:GEXP:SPAG9:chr17:49039535:49198226:-:	SPAG9	GEXP	17	49039535	49198226	500000000	53.6	61.4	0.64	528
N:GEXP:RBM8A:chr1:145507557:145513535:+:	RBM8A	GEXP	1	145507557	145513535	N:GEXP:SETD6:chr16:58549383:58554431:+:	SETD6	GEXP	16	58549383	58554431	500000000	53.5	61.4	0.64	528
N:GEXP:RBM8A:chr1:145507557:145513535:+:	RBM8A	GEXP	1	145507557	145513535	N:GEXP:THAP10:chr15:71173681:71184772:-:	THAP10	GEXP	15	71173681	71184772	500000000	53.4	61.3	0.639	528
N:GEXP:RAB5B:chr12:56367697:56390467:+:	RAB5B	GEXP	12	56367697	56390467	N:GEXP:RBM8A:chr1:145507557:145513535:+:	RBM8A	GEXP	1	145507557	145513535	500000000	53.5	61.3	0.639	528
N:GEXP:MGRN1:chr16:4674825:4740975:+:	MGRN1	GEXP	16	4674825	4740975	N:GEXP:RBM8A:chr1:145507557:145513535:+:	RBM8A	GEXP	1	145507557	145513535	500000000	53.3	61.2	0.639	528
N:GEXP:RBM8A:chr1:145507557:145513535:+:	RBM8A	GEXP	1	145507557	145513535	N:GEXP:YTHDC1:chr4:69176105:69215824:-:	YTHDC1	GEXP	4	69176105	69215824	500000000	53.2	61.1	0.639	528
N:GEXP:ERCC3:chr2:128014866:128051752:-:	ERCC3	GEXP	2	128014866	128051752	N:GEXP:RBM8A:chr1:145507557:145513535:+:	RBM8A	GEXP	1	145507557	145513535	500000000	53.2	61.1	0.639	528
STable 9. Kidney-Clear Cell Carcinoma
id_a	pretty_label_a	datatype_a	chr_a	start_a	end_a	id_b	pretty_label_b	datatype_b	chr_b	start_b	end_b	link_distance	adj_logged_pvalue	logged_pvalue	correlation	num_nonna
N:GEXP:ISG20L2:chr1:156692413:156698211:-:81875	ISG20L2	GEXP	1	156692413	156698211	N:GEXP:RBM8A:chr1:145507557:145513535:+:9939	RBM8A	GEXP	1	145507557	145513535	11184856	59.9	68	0.66	538
N:GEXP:HNRNPU:chr1:245013602:245027827:-:3192	HNRNPU	GEXP	1	245013602	245027827	N:GEXP:RBM8A:chr1:145507557:145513535:+:9939	RBM8A	GEXP	1	145507557	145513535	99506045	49.9	58	0.621	538
N:GEXP:C1ORF55:chr1:226170403:226187066:-:163859	C1ORF55	GEXP	1	226170403	226187066	N:GEXP:RBM8A:chr1:145507557:145513535:+:9939	RBM8A	GEXP	1	145507557	145513535	80662846	48.2	56.2	0.614	538
N:GEXP:DHX9:chr1:182808439:182857117:+:1660	DHX9	GEXP	1	182808439	182857117	N:GEXP:RBM8A:chr1:145507557:145513535:+:9939	RBM8A	GEXP	1	145507557	145513535	37300882	43.5	51.6	0.593	538
N:GEXP:NOLC1:chr10:103911933:103923627:+:9221	NOLC1	GEXP	10	103911933	103923627	N:GEXP:RBM8A:chr1:145507557:145513535:+:9939	RBM8A	GEXP	1	145507557	145513535	500000000	42.7	50.8	0.589	538
N:GEXP:RBM8A:chr1:145507557:145513535:+:9939	RBM8A	GEXP	1	145507557	145513535	C:SAMP:mRNAclust_k4:::::	MRNAclust k4	SAMP				500000000	15	20.5	-0.284	417
N:GEXP:RBM8A:chr1:145507557:145513535:+:9939	RBM8A	GEXP	1	145507557	145513535	B:SAMP:I(C1,C2|mRNAclust_k4):::::	MRNAclust k4: 1 vs 2	SAMP				500000000	13.3	19.5	-0.551	237
N:GEXP:RBM8A:chr1:145507557:145513535:+:9939	RBM8A	GEXP	1	145507557	145513535	B:SAMP:I(C1|mRNAclust_k4):::::	MRNAclust k4: 1	SAMP				500000000	10.4	16.6	-0.399	417
N:GEXP:RBM8A:chr1:145507557:145513535:+:9939	RBM8A	GEXP	1	145507557	145513535	N:RPPA:STAT3:chr17:40465342:40540513:-:STAT3_pY705-R-V	STAT3 (pY705)	RPPA	17	40465342	40540513	500000000	9	15.4	0.381	425
N:GEXP:RBM8A:chr1:145507557:145513535:+:9939	RBM8A	GEXP	1	145507557	145513535	N:RPPA:SRC:chr20:35973088:36033821:+:Src_pY527-R-V	SRC (pY527)	RPPA	20	35973088	36033821	500000000	7.1	13.5	0.357	425
N:CNVR:1q42.13:chr1:227426000:227426999::	chr1:227,426,000-227,426,999 (100kb, 1q42.13)	CNVR	1	227426000	227426999	N:GEXP:RBM8A:chr1:145507557:145513535:+:9939	RBM8A	GEXP	1	145507557	145513535	81918443	5.7	13.5	0.321	532
N:CNVR:1q32:chr1:210087000:213004999::	chr1:210,087,000-213,004,999 (3bp, 1q32)	CNVR	1	210087000	213004999	N:GEXP:RBM8A:chr1:145507557:145513535:+:9939	RBM8A	GEXP	1	145507557	145513535	64579443	5.7	13.5	0.321	532
N:CNVR:1q41:chr1:213011000:217709999::	chr1:213,011,000-217,709,999 (5bp, 1q41)	CNVR	1	213011000	217709999	N:GEXP:RBM8A:chr1:145507557:145513535:+:9939	RBM8A	GEXP	1	145507557	145513535	67503443	5.5	13.3	0.319	532
N:CNVR:1q42.13:chr1:227427000:229815999::	chr1:227,427,000-229,815,999 (2bp, 1q42.13)	CNVR	1	227427000	229815999	N:GEXP:RBM8A:chr1:145507557:145513535:+:9939	RBM8A	GEXP	1	145507557	145513535	81919443	5.4	13.2	0.317	532
N:CNVR:1q23.2:chr1:159929000:160145999::	chr1:159,929,000-160,145,999 (217Mb, 1q23.2)	CNVR	1	159929000	160145999	N:GEXP:RBM8A:chr1:145507557:145513535:+:9939	RBM8A	GEXP	1	145507557	145513535	14421443	5.3	13.1	0.316	532
N:CNVR:SRGAP2:chr1:159928000:159928999::	chr1:159,928,000-159,928,999 (100kb, SRGAP2)	CNVR	1	159928000	159928999	N:GEXP:RBM8A:chr1:145507557:145513535:+:9939	RBM8A	GEXP	1	145507557	145513535	14420443	5.3	13.1	0.317	532
N:CNVR:1q23:chr1:158963000:159927999::	chr1:158,963,000-159,927,999 (965Mb, 1q23)	CNVR	1	158963000	159927999	N:GEXP:RBM8A:chr1:145507557:145513535:+:9939	RBM8A	GEXP	1	145507557	145513535	13455443	5.2	13	0.315	532
N:GEXP:RBM8A:chr1:145507557:145513535:+:9939	RBM8A	GEXP	1	145507557	145513535	N:RPPA:MAP2K1:chr15:66679211:66783882:+:MEK1-R-V	MAP2K1	RPPA	15	66679211	66783882	500000000	6.1	12.5	0.344	425
N:GEXP:RBM8A:chr1:145507557:145513535:+:9939	RBM8A	GEXP	1	145507557	145513535	N:RPPA:BCL2L1:chr20:30252261:30311729:-:Bcl-xL-R-V	BCL2L1	RPPA	20	30252261	30311729	500000000	6	12.4	-0.342	425
N:GEXP:RBM8A:chr1:145507557:145513535:+:9939	RBM8A	GEXP	1	145507557	145513535	B:SAMP:I(C2|mRNAclust_k4):::::	MRNAclust k4: 2	SAMP				500000000	5.7	11.9	-0.339	417
N:GEXP:RBM8A:chr1:145507557:145513535:+:9939	RBM8A	GEXP	1	145507557	145513535	B:SAMP:I(C1|RPPA_CNMF_3):::::	RPPA_CNMF_3 C1	SAMP				500000000	5.5	11.7	0.332	425
N:GEXP:RBM8A:chr1:145507557:145513535:+:9939	RBM8A	GEXP	1	145507557	145513535	N:MIRN:HSA-MIR-1248:chr3:186504461:186504566:+:	HSA-MIR-1248	MIRN	3	186504461	186504566	500000000	3.9	11.1	-0.294	520
N:GEXP:RBM8A:chr1:145507557:145513535:+:9939	RBM8A	GEXP	1	145507557	145513535	N:MIRN:HSA-MIR-139:chr11:72326107:72326174:+:	HSA-MIR-139	MIRN	11	72326107	72326174	500000000	3.6	10.9	0.291	520
N:GEXP:RBM8A:chr1:145507557:145513535:+:9939	RBM8A	GEXP	1	145507557	145513535	C:SAMP:RPPA_CNMF_3:::::	RPPA_CNMF_3	SAMP				500000000	5.5	10.9	-0.307	425
N:GEXP:RBM8A:chr1:145507557:145513535:+:9939	RBM8A	GEXP	1	145507557	145513535	B:SAMP:I(C1,C3|RPPA_CNMF_3):::::	RPPA_CNMF_3 C1 vs C3	SAMP				500000000	4.7	10.9	0.385	288
N:GEXP:RBM8A:chr1:145507557:145513535:+:9939	RBM8A	GEXP	1	145507557	145513535	N:RPPA:SHC1:chr1:154934774:154946959:-:Shc_pY317-R-NA	SHC1 (pY317)	RPPA	1	154934774	154946959	9427217	4.3	10.7	0.318	425
N:GEXP:RBM8A:chr1:145507557:145513535:+:9939	RBM8A	GEXP	1	145507557	145513535	N:RPPA:MET:chr7:116312459:116438440:+:c-Met-M-C	MET	RPPA	7	116312459	116438440	500000000	4.1	10.5	-0.315	425
N:GEXP:RBM8A:chr1:145507557:145513535:+:9939	RBM8A	GEXP	1	145507557	145513535	N:RPPA:DIABLO:chr12:122692209:122712068:-:Smac-M-V	DIABLO	RPPA	12	122692209	122712068	500000000	3.8	10.2	-0.311	425
N:GEXP:RBM8A:chr1:145507557:145513535:+:9939	RBM8A	GEXP	1	145507557	145513535	N:MIRN:HSA-MIR-22:chr17:1617197:1617281:+:	HSA-MIR-22	MIRN	17	1617197	1617281	500000000	3	10.2	-0.281	520
STable 10. Lower Grade Glioma
id_a	pretty_label_a	datatype_a	chr_a	start_a	end_a	id_b	pretty_label_b	datatype_b	chr_b	start_b	end_b	link_distance	adj_logged_pvalue	logged_pvalue	correlation	num_nonna
N:GEXP:MED1:chr17:37560538:37607527:-:5469	MED1	GEXP	17	37560538	37607527	N:GEXP:RBM8A:chr1:145507557:145513535:+:9939	RBM8A	GEXP	1	145507557	145513535	500000000	56.8	64.8	0.815	271
N:GEXP:RBM8A:chr1:145507557:145513535:+:9939	RBM8A	GEXP	1	145507557	145513535	N:GEXP:ZNF192:chr6:28109716:28125236:+:7745	ZNF192	GEXP	6	28109716	28125236	500000000	47.4	55.5	0.778	271
N:GEXP:RBM8A:chr1:145507557:145513535:+:9939	RBM8A	GEXP	1	145507557	145513535	N:GEXP:ZNF354C:chr5:178487607:178507691:+:30832	ZNF354C	GEXP	5	178487607	178507691	500000000	46.7	54.8	0.775	271
N:GEXP:RBM8A:chr1:145507557:145513535:+:9939	RBM8A	GEXP	1	145507557	145513535	N:GEXP:ZNF678:chr1:227751220:227910352:+:339500	ZNF678	GEXP	1	227751220	227910352	82237685	46	54.1	0.772	271
N:GEXP:DHX9:chr1:182808439:182857117:+:1660	DHX9	GEXP	1	182808439	182857117	N:GEXP:RBM8A:chr1:145507557:145513535:+:9939	RBM8A	GEXP	1	145507557	145513535	37294904	46.1	54.1	0.772	271
N:GEXP:ATF7IP:chr12:14518611:14651697:+:55729	ATF7IP	GEXP	12	14518611	14651697	N:GEXP:RBM8A:chr1:145507557:145513535:+:9939	RBM8A	GEXP	1	145507557	145513535	500000000	45.9	54	0.771	271
N:GEXP:KAT6A:chr8:41786997:41909505:-:7994	KAT6A	GEXP	8	41786997	41909505	N:GEXP:RBM8A:chr1:145507557:145513535:+:9939	RBM8A	GEXP	1	145507557	145513535	500000000	45.6	53.7	0.77	271
N:GEXP:GTF3C4:chr9:135545728:135565470:+:9329	GTF3C4	GEXP	9	135545728	135565470	N:GEXP:RBM8A:chr1:145507557:145513535:+:9939	RBM8A	GEXP	1	145507557	145513535	500000000	44.8	52.9	0.766	271
N:GEXP:RBM8A:chr1:145507557:145513535:+:9939	RBM8A	GEXP	1	145507557	145513535	N:GEXP:STAG1:chr3:136055999:136471245:-:10274	STAG1	GEXP	3	136055999	136471245	500000000	41.2	49.3	0.749	271
N:GEXP:RBM8A:chr1:145507557:145513535:+:9939	RBM8A	GEXP	1	145507557	145513535	N:GEXP:ZBTB10:chr8:81397854:81434610:+:65986	ZBTB10	GEXP	8	81397854	81434610	500000000	40.7	48.8	0.747	271
N:GEXP:N4BP2:chr4:40058524:40159872:+:55728	N4BP2	GEXP	4	40058524	40159872	N:GEXP:RBM8A:chr1:145507557:145513535:+:9939	RBM8A	GEXP	1	145507557	145513535	500000000	40.7	48.8	0.746	271
N:GEXP:MED13:chr17:60019966:60142643:-:9969	MED13	GEXP	17	60019966	60142643	N:GEXP:RBM8A:chr1:145507557:145513535:+:9939	RBM8A	GEXP	1	145507557	145513535	500000000	40.6	48.7	0.746	271
N:GEXP:ADNP:chr20:49506883:49547527:-:23394	ADNP	GEXP	20	49506883	49547527	N:GEXP:RBM8A:chr1:145507557:145513535:+:9939	RBM8A	GEXP	1	145507557	145513535	500000000	40.6	48.7	0.746	271
N:GEXP:RBM8A:chr1:145507557:145513535:+:9939	RBM8A	GEXP	1	145507557	145513535	N:GEXP:TPR:chr1:186280786:186344864:-:7175	TPR	GEXP	1	186280786	186344864	40767251	40.5	48.6	0.746	271
N:GEXP:PYGO1:chr15:55838221:55881050:-:26108	PYGO1	GEXP	15	55838221	55881050	N:GEXP:RBM8A:chr1:145507557:145513535:+:9939	RBM8A	GEXP	1	145507557	145513535	500000000	40.5	48.6	0.745	271
N:GEXP:DCAF7:chr17:61627822:61671642:+:10238	DCAF7	GEXP	17	61627822	61671642	N:GEXP:RBM8A:chr1:145507557:145513535:+:9939	RBM8A	GEXP	1	145507557	145513535	500000000	40.3	48.4	0.744	271
N:GEXP:RBM8A:chr1:145507557:145513535:+:9939	RBM8A	GEXP	1	145507557	145513535	N:GEXP:RSPRY1:chr16:57220241:57272947:+:89970	RSPRY1	GEXP	16	57220241	57272947	500000000	40.1	48.1	0.743	271
N:GEXP:KPNB1:chr17:45727275:45761004:+:3837	KPNB1	GEXP	17	45727275	45761004	N:GEXP:RBM8A:chr1:145507557:145513535:+:9939	RBM8A	GEXP	1	145507557	145513535	500000000	39.4	47.5	0.74	271
N:GEXP:RBM8A:chr1:145507557:145513535:+:9939	RBM8A	GEXP	1	145507557	145513535	N:GEXP:SNRNP200:chr2:96940074:96971307:-:23020	SNRNP200	GEXP	2	96940074	96971307	500000000	39.3	47.4	0.739	271
N:GEXP:CNOT1:chr16:58553855:58663750:-:23019	CNOT1	GEXP	16	58553855	58663750	N:GEXP:RBM8A:chr1:145507557:145513535:+:9939	RBM8A	GEXP	1	145507557	145513535	500000000	39.2	47.3	0.739	271
N:GEXP:ARID2:chr12:46123620:46301819:+:196528	ARID2	GEXP	12	46123620	46301819	N:GEXP:RBM8A:chr1:145507557:145513535:+:9939	RBM8A	GEXP	1	145507557	145513535	500000000	39.2	47.3	0.739	271
N:GEXP:NUP155:chr5:37291941:37371197:-:9631	NUP155	GEXP	5	37291941	37371197	N:GEXP:RBM8A:chr1:145507557:145513535:+:9939	RBM8A	GEXP	1	145507557	145513535	500000000	39.1	47.2	0.738	271
N:GEXP:RBM8A:chr1:145507557:145513535:+:9939	RBM8A	GEXP	1	145507557	145513535	N:GEXP:SMEK2:chr2:55775514:55845113:-:57223	SMEK2	GEXP	2	55775514	55845113	500000000	39.1	47.1	0.738	271
N:GEXP:RBM8A:chr1:145507557:145513535:+:9939	RBM8A	GEXP	1	145507557	145513535	N:GEXP:SMAD5:chr5:135468536:135518422:+:4090	SMAD5	GEXP	5	135468536	135518422	500000000	38.8	46.9	0.737	271
N:GEXP:MAML2:chr11:95711440:96076344:-:84441	MAML2	GEXP	11	95711440	96076344	N:GEXP:RBM8A:chr1:145507557:145513535:+:9939	RBM8A	GEXP	1	145507557	145513535	500000000	38.7	46.8	0.736	271
N:GEXP:RBM27:chr5:145583163:145668784:+:54439	RBM27	GEXP	5	145583163	145668784	N:GEXP:RBM8A:chr1:145507557:145513535:+:9939	RBM8A	GEXP	1	145507557	145513535	500000000	38.4	46.5	0.734	271
N:GEXP:RBM8A:chr1:145507557:145513535:+:9939	RBM8A	GEXP	1	145507557	145513535	N:GEXP:ZNF430:chr19:21203426:21242852:+:80264	ZNF430	GEXP	19	21203426	21242852	500000000	38	46.1	0.732	271
N:GEXP:RBM8A:chr1:145507557:145513535:+:9939	RBM8A	GEXP	1	145507557	145513535	N:GEXP:ZNF426:chr19:9638681:9649303:-:79088	ZNF426	GEXP	19	9638681	9649303	500000000	37.5	45.6	0.73	271
N:GEXP:RBM8A:chr1:145507557:145513535:+:9939	RBM8A	GEXP	1	145507557	145513535	N:GEXP:SP3:chr2:174771187:174830430:-:6670	SP3	GEXP	2	174771187	174830430	500000000	37.3	45.4	0.729	271
N:GEXP:CDK12:chr17:37617739:37690800:+:51755	CDK12	GEXP	17	37617739	37690800	N:GEXP:RBM8A:chr1:145507557:145513535:+:9939	RBM8A	GEXP	1	145507557	145513535	500000000	36.9	45	0.726	271
N:GEXP:NIPBL:chr5:36876861:37065921:+:25836	NIPBL	GEXP	5	36876861	37065921	N:GEXP:RBM8A:chr1:145507557:145513535:+:9939	RBM8A	GEXP	1	145507557	145513535	500000000	35.3	43.4	0.717	271
N:GEXP:RBM8A:chr1:145507557:145513535:+:9939	RBM8A	GEXP	1	145507557	145513535	N:GEXP:STAG2:chrX:123094475:123236505:+:10735	STAG2	GEXP	X	123094475	123236505	500000000	35.1	43.2	0.716	271
N:GEXP:AQR:chr15:35148552:35261995:-:9716	AQR	GEXP	15	35148552	35261995	N:GEXP:RBM8A:chr1:145507557:145513535:+:9939	RBM8A	GEXP	1	145507557	145513535	500000000	34.9	43	0.715	271
N:GEXP:RBM8A:chr1:145507557:145513535:+:9939	RBM8A	GEXP	1	145507557	145513535	N:GEXP:SENP1:chr12:48436757:48500091:-:29843	SENP1	GEXP	12	48436757	48500091	500000000	34.8	42.8	0.714	271
N:GEXP:RBM8A:chr1:145507557:145513535:+:9939	RBM8A	GEXP	1	145507557	145513535	N:GEXP:RNF169:chr11:74459913:74553458:+:254225	RNF169	GEXP	11	74459913	74553458	500000000	34.5	42.6	0.713	271
N:GEXP:RBM8A:chr1:145507557:145513535:+:9939	RBM8A	GEXP	1	145507557	145513535	N:GEXP:ZNF486:chr19:20278083:20308984:+:90649	ZNF486	GEXP	19	20278083	20308984	500000000	34.1	42.2	0.71	271
N:GEXP:KDM5A:chr12:389223:498620:-:5927	KDM5A	GEXP	12	389223	498620	N:GEXP:RBM8A:chr1:145507557:145513535:+:9939	RBM8A	GEXP	1	145507557	145513535	500000000	34	42.1	0.71	271
N:GEXP:RBM12:chr20:34236847:34252878:-:10137	RBM12	GEXP	20	34236847	34252878	N:GEXP:RBM8A:chr1:145507557:145513535:+:9939	RBM8A	GEXP	1	145507557	145513535	500000000	33.9	42	0.709	271
N:GEXP:RBM8A:chr1:145507557:145513535:+:9939	RBM8A	GEXP	1	145507557	145513535	N:GEXP:SOS1:chr2:39208690:39351486:-:6654	SOS1	GEXP	2	39208690	39351486	500000000	33.8	41.9	0.709	271
N:GEXP:RBM8A:chr1:145507557:145513535:+:9939	RBM8A	GEXP	1	145507557	145513535	N:GEXP:WNK3:chrX:54219256:54384438:-:65267	WNK3	GEXP	X	54219256	54384438	500000000	33.7	41.8	0.708	271
N:GEXP:RBM8A:chr1:145507557:145513535:+:9939	RBM8A	GEXP	1	145507557	145513535	N:GEXP:TAF1:chrX:70586114:70752224:+:6872	TAF1	GEXP	X	70586114	70752224	500000000	33.7	41.8	0.708	271
N:GEXP:BPTF:chr17:65821780:65980494:+:2186	BPTF	GEXP	17	65821780	65980494	N:GEXP:RBM8A:chr1:145507557:145513535:+:9939	RBM8A	GEXP	1	145507557	145513535	500000000	33.7	41.8	0.708	271
N:GEXP:CTDSPL2:chr15:44719579:44819429:+:51496	CTDSPL2	GEXP	15	44719579	44819429	N:GEXP:RBM8A:chr1:145507557:145513535:+:9939	RBM8A	GEXP	1	145507557	145513535	500000000	33.7	41.7	0.708	271
N:GEXP:RBM8A:chr1:145507557:145513535:+:9939	RBM8A	GEXP	1	145507557	145513535	N:GEXP:RSF1:chr11:77377274:77531880:-:51773	RSF1	GEXP	11	77377274	77531880	500000000	33.6	41.6	0.707	271
N:GEXP:RBM8A:chr1:145507557:145513535:+:9939	RBM8A	GEXP	1	145507557	145513535	N:GEXP:ZNF462:chr9:109625378:109773796:+:58499	ZNF462	GEXP	9	109625378	109773796	500000000	33.4	41.5	0.706	271
N:GEXP:KLHL20:chr1:173684080:173755840:+:27252	KLHL20	GEXP	1	173684080	173755840	N:GEXP:RBM8A:chr1:145507557:145513535:+:9939	RBM8A	GEXP	1	145507557	145513535	28170545	33.4	41.5	0.706	271
N:GEXP:RBM8A:chr1:145507557:145513535:+:9939	RBM8A	GEXP	1	145507557	145513535	N:GEXP:WDR43:chr2:29117533:29171080:+:23160	WDR43	GEXP	2	29117533	29171080	500000000	33.3	41.4	0.706	271
N:GEXP:RBM8A:chr1:145507557:145513535:+:9939	RBM8A	GEXP	1	145507557	145513535	N:GEXP:ZNF510:chr9:99518147:99540338:-:22869	ZNF510	GEXP	9	99518147	99540338	500000000	33.3	41.3	0.705	271
N:GEXP:HEATR1:chr1:236712305:236767841:-:55127	HEATR1	GEXP	1	236712305	236767841	N:GEXP:RBM8A:chr1:145507557:145513535:+:9939	RBM8A	GEXP	1	145507557	145513535	91198770	33.2	41.3	0.705	271
N:GEXP:RBM8A:chr1:145507557:145513535:+:9939	RBM8A	GEXP	1	145507557	145513535	N:GEXP:ZNF778:chr16:89284111:89295965:+:197320	ZNF778	GEXP	16	89284111	89295965	500000000	33.1	41.2	0.704	271
N:GEXP:CREB1:chr2:208394616:208470284:+:1385	CREB1	GEXP	2	208394616	208470284	N:GEXP:RBM8A:chr1:145507557:145513535:+:9939	RBM8A	GEXP	1	145507557	145513535	500000000	32.5	40.6	0.701	271
N:GEXP:BRWD3:chrX:79924987:80065233:-:254065	BRWD3	GEXP	X	79924987	80065233	N:GEXP:RBM8A:chr1:145507557:145513535:+:9939	RBM8A	GEXP	1	145507557	145513535	500000000	32.4	40.5	0.7	271
N:GEXP:QSER1:chr11:32914792:33014862:+:79832	QSER1	GEXP	11	32914792	33014862	N:GEXP:RBM8A:chr1:145507557:145513535:+:9939	RBM8A	GEXP	1	145507557	145513535	500000000	32.2	40.3	0.699	271
N:GEXP:NAA35:chr9:88556057:88637217:+:60560	NAA35	GEXP	9	88556057	88637217	N:GEXP:RBM8A:chr1:145507557:145513535:+:9939	RBM8A	GEXP	1	145507557	145513535	500000000	32.1	40.2	0.698	271
N:GEXP:CSNK2A1P:chr11:11373488:11374904:-:283106	CSNK2A1P	GEXP	11	11373488	11374904	N:GEXP:RBM8A:chr1:145507557:145513535:+:9939	RBM8A	GEXP	1	145507557	145513535	500000000	31.9	40	0.697	271
N:GEXP:PRPF40A:chr2:153508107:153573975:-:55660	PRPF40A	GEXP	2	153508107	153573975	N:GEXP:RBM8A:chr1:145507557:145513535:+:9939	RBM8A	GEXP	1	145507557	145513535	500000000	31.9	40	0.697	271
N:GEXP:RBM8A:chr1:145507557:145513535:+:9939	RBM8A	GEXP	1	145507557	145513535	N:GEXP:TOPBP1:chr3:133319449:133380737:-:11073	TOPBP1	GEXP	3	133319449	133380737	500000000	31.7	39.8	0.695	271
N:GEXP:POLR1B:chr2:113299492:113334727:+:84172	POLR1B	GEXP	2	113299492	113334727	N:GEXP:RBM8A:chr1:145507557:145513535:+:9939	RBM8A	GEXP	1	145507557	145513535	500000000	31.8	39.8	0.696	271
N:GEXP:RBM8A:chr1:145507557:145513535:+:9939	RBM8A	GEXP	1	145507557	145513535	N:GEXP:ZNF121:chr19:9676292:9695209:-:7675	ZNF121	GEXP	19	9676292	9695209	500000000	31.5	39.6	0.694	271
N:GEXP:CBX5:chr12:54624731:54673915:-:23468	CBX5	GEXP	12	54624731	54673915	N:GEXP:RBM8A:chr1:145507557:145513535:+:9939	RBM8A	GEXP	1	145507557	145513535	500000000	31.5	39.5	0.694	271
N:GEXP:RBM8A:chr1:145507557:145513535:+:9939	RBM8A	GEXP	1	145507557	145513535	N:GEXP:SMC1A:chrX:53401070:53449618:-:8243	SMC1A	GEXP	X	53401070	53449618	500000000	31.2	39.3	0.693	271
N:GEXP:POLR2D:chr2:128603840:128615729:-:5433	POLR2D	GEXP	2	128603840	128615729	N:GEXP:RBM8A:chr1:145507557:145513535:+:9939	RBM8A	GEXP	1	145507557	145513535	500000000	31.1	39.2	0.692	271
N:GEXP:CTCF:chr16:67596310:67673088:+:10664	CTCF	GEXP	16	67596310	67673088	N:GEXP:RBM8A:chr1:145507557:145513535:+:9939	RBM8A	GEXP	1	145507557	145513535	500000000	31	39.1	0.691	271
N:GEXP:RBM8A:chr1:145507557:145513535:+:9939	RBM8A	GEXP	1	145507557	145513535	N:GEXP:ZNF81:chrX:47696301:47781655:+:347344	ZNF81	GEXP	X	47696301	47781655	500000000	30.9	39	0.691	271
N:GEXP:ALMS1:chr2:73612886:73837046:+:7840	ALMS1	GEXP	2	73612886	73837046	N:GEXP:RBM8A:chr1:145507557:145513535:+:9939	RBM8A	GEXP	1	145507557	145513535	500000000	30.8	38.9	0.69	271
N:GEXP:RBM8A:chr1:145507557:145513535:+:9939	RBM8A	GEXP	1	145507557	145513535	N:GEXP:ZNF623:chr8:144718190:144735900:+:9831	ZNF623	GEXP	8	144718190	144735900	500000000	30.7	38.8	0.689	271
N:GEXP:RBM8A:chr1:145507557:145513535:+:9939	RBM8A	GEXP	1	145507557	145513535	N:GEXP:ZBTB20:chr3:114056947:114866127:-:26137	ZBTB20	GEXP	3	114056947	114866127	500000000	30.7	38.8	0.689	271
N:GEXP:RBM12B:chr8:94743731:94753224:-:389677	RBM12B	GEXP	8	94743731	94753224	N:GEXP:RBM8A:chr1:145507557:145513535:+:9939	RBM8A	GEXP	1	145507557	145513535	500000000	30.8	38.8	0.689	271
N:GEXP:PRKDC:chr8:48685669:48872743:-:5591	PRKDC	GEXP	8	48685669	48872743	N:GEXP:RBM8A:chr1:145507557:145513535:+:9939	RBM8A	GEXP	1	145507557	145513535	500000000	30.7	38.8	0.689	271
N:GEXP:RBM8A:chr1:145507557:145513535:+:9939	RBM8A	GEXP	1	145507557	145513535	N:GEXP:ZNF253:chr19:19976714:20004523:+:56242	ZNF253	GEXP	19	19976714	20004523	500000000	30.6	38.7	0.689	271
N:GEXP:RBM8A:chr1:145507557:145513535:+:9939	RBM8A	GEXP	1	145507557	145513535	N:GEXP:ZBTB26:chr9:125680378:125693779:-:57684	ZBTB26	GEXP	9	125680378	125693779	500000000	30.6	38.7	0.688	271
N:GEXP:BROX:chr1:222885906:222906106:+:148362	BROX	GEXP	1	222885906	222906106	N:GEXP:RBM8A:chr1:145507557:145513535:+:9939	RBM8A	GEXP	1	145507557	145513535	77372371	30.6	38.7	0.689	271
N:GEXP:CSTF2:chrX:100075348:100095923:+:1478	CSTF2	GEXP	X	100075348	100095923	N:GEXP:RBM8A:chr1:145507557:145513535:+:9939	RBM8A	GEXP	1	145507557	145513535	500000000	30.5	38.6	0.688	271
N:GEXP:RBM8A:chr1:145507557:145513535:+:9939	RBM8A	GEXP	1	145507557	145513535	N:GEXP:ZNF660:chr3:44626456:44637557:+:285349	ZNF660	GEXP	3	44626456	44637557	500000000	30.3	38.4	0.687	271
N:GEXP:RBM8A:chr1:145507557:145513535:+:9939	RBM8A	GEXP	1	145507557	145513535	N:GEXP:TGFBRAP1:chr2:105883540:105946148:-:9392	TGFBRAP1	GEXP	2	105883540	105946148	500000000	30.3	38.4	0.687	271
N:GEXP:C11ORF30:chr11:76156069:76262589:+:56946	C11ORF30	GEXP	11	76156069	76262589	N:GEXP:RBM8A:chr1:145507557:145513535:+:9939	RBM8A	GEXP	1	145507557	145513535	500000000	30.3	38.3	0.686	271
N:GEXP:GART:chr21:34876238:34915198:-:2618	GART	GEXP	21	34876238	34915198	N:GEXP:RBM8A:chr1:145507557:145513535:+:9939	RBM8A	GEXP	1	145507557	145513535	500000000	30.1	38.2	0.685	271
N:GEXP:NPAT:chr11:108028119:108093365:-:4863	NPAT	GEXP	11	108028119	108093365	N:GEXP:RBM8A:chr1:145507557:145513535:+:9939	RBM8A	GEXP	1	145507557	145513535	500000000	30.1	38.2	0.685	271
N:GEXP:DDX52:chr17:35972363:36003493:-:11056	DDX52	GEXP	17	35972363	36003493	N:GEXP:RBM8A:chr1:145507557:145513535:+:9939	RBM8A	GEXP	1	145507557	145513535	500000000	30.1	38.2	0.685	271
N:GEXP:LATS1:chr6:149982051:150039392:-:9113	LATS1	GEXP	6	149982051	150039392	N:GEXP:RBM8A:chr1:145507557:145513535:+:9939	RBM8A	GEXP	1	145507557	145513535	500000000	30.2	38.2	0.686	271
N:GEXP:KIAA1958:chr9:115249248:115422706:+:158405	KIAA1958	GEXP	9	115249248	115422706	N:GEXP:RBM8A:chr1:145507557:145513535:+:9939	RBM8A	GEXP	1	145507557	145513535	500000000	29.9	38	0.684	271
N:GEXP:DHX33:chr17:5344232:5372380:-:56919	DHX33	GEXP	17	5344232	5372380	N:GEXP:RBM8A:chr1:145507557:145513535:+:9939	RBM8A	GEXP	1	145507557	145513535	500000000	29.9	38	0.684	271
N:GEXP:NUP153:chr6:17615269:17706818:-:9972	NUP153	GEXP	6	17615269	17706818	N:GEXP:RBM8A:chr1:145507557:145513535:+:9939	RBM8A	GEXP	1	145507557	145513535	500000000	30	38	0.684	271
N:GEXP:RBM8A:chr1:145507557:145513535:+:9939	RBM8A	GEXP	1	145507557	145513535	N:GEXP:UHRF1BP1:chr6:34759794:34853118:+:54887	UHRF1BP1	GEXP	6	34759794	34853118	500000000	29.8	37.9	0.683	271
N:GEXP:RBM8A:chr1:145507557:145513535:+:9939	RBM8A	GEXP	1	145507557	145513535	N:GEXP:RQCD1:chr2:219433678:219458999:+:9125	RQCD1	GEXP	2	219433678	219458999	500000000	29.8	37.9	0.683	271
N:GEXP:RBM8A:chr1:145507557:145513535:+:9939	RBM8A	GEXP	1	145507557	145513535	N:GEXP:ZNF562:chr19:9759338:9785776:-:54811	ZNF562	GEXP	19	9759338	9785776	500000000	29.7	37.8	0.682	271
N:GEXP:RBM8A:chr1:145507557:145513535:+:9939	RBM8A	GEXP	1	145507557	145513535	N:GEXP:SMURF2:chr17:62540735:62658386:-:64750	SMURF2	GEXP	17	62540735	62658386	500000000	29.8	37.8	0.683	271
N:GEXP:RAB4B:chr19:41277553:41302849:+:53916	RAB4B	GEXP	19	41277553	41302849	N:GEXP:RBM8A:chr1:145507557:145513535:+:9939	RBM8A	GEXP	1	145507557	145513535	500000000	29.7	37.8	-0.682	271
N:GEXP:RBM8A:chr1:145507557:145513535:+:9939	RBM8A	GEXP	1	145507557	145513535	N:GEXP:ZNF555:chr19:2841433:2860472:+:148254	ZNF555	GEXP	19	2841433	2860472	500000000	29.6	37.7	0.682	271
N:GEXP:RBM8A:chr1:145507557:145513535:+:9939	RBM8A	GEXP	1	145507557	145513535	N:GEXP:TGS1:chr8:56685791:56738005:+:96764	TGS1	GEXP	8	56685791	56738005	500000000	29.1	37.2	0.679	271
N:GEXP:ERCC4:chr16:14014014:14046205:+:2072	ERCC4	GEXP	16	14014014	14046205	N:GEXP:RBM8A:chr1:145507557:145513535:+:9939	RBM8A	GEXP	1	145507557	145513535	500000000	29.2	37.2	0.679	271
N:GEXP:RBM8A:chr1:145507557:145513535:+:9939	RBM8A	GEXP	1	145507557	145513535	N:GEXP:RSBN1L:chr7:77325743:77409120:+:222194	RSBN1L	GEXP	7	77325743	77409120	500000000	28.9	37	0.677	271
N:GEXP:HELZ:chr17:65066554:65241319:-:9931	HELZ	GEXP	17	65066554	65241319	N:GEXP:RBM8A:chr1:145507557:145513535:+:9939	RBM8A	GEXP	1	145507557	145513535	500000000	28.8	36.9	0.677	271
N:GEXP:LRCH3:chr3:197518145:197611043:+:84859	LRCH3	GEXP	3	197518145	197611043	N:GEXP:RBM8A:chr1:145507557:145513535:+:9939	RBM8A	GEXP	1	145507557	145513535	500000000	28.8	36.9	0.676	271
N:GEXP:RBM8A:chr1:145507557:145513535:+:9939	RBM8A	GEXP	1	145507557	145513535	N:GEXP:SF3B3:chr16:70557691:70611571:+:23450	SF3B3	GEXP	16	70557691	70611571	500000000	28.7	36.8	0.676	271
N:GEXP:RBM8A:chr1:145507557:145513535:+:9939	RBM8A	GEXP	1	145507557	145513535	N:GEXP:RC3H2:chr9:125611732:125667562:-:54542	RC3H2	GEXP	9	125611732	125667562	500000000	28.7	36.8	0.676	271
N:GEXP:NUP160:chr11:47799670:47870057:-:23279	NUP160	GEXP	11	47799670	47870057	N:GEXP:RBM8A:chr1:145507557:145513535:+:9939	RBM8A	GEXP	1	145507557	145513535	500000000	28.7	36.8	0.676	271
N:GEXP:RBM8A:chr1:145507557:145513535:+:9939	RBM8A	GEXP	1	145507557	145513535	N:GEXP:ZNF318:chr6:43278871:43337181:-:24149	ZNF318	GEXP	6	43278871	43337181	500000000	28.6	36.7	0.675	271
N:GEXP:RBM8A:chr1:145507557:145513535:+:9939	RBM8A	GEXP	1	145507557	145513535	N:GEXP:TAF1L:chr9:32629452:32635667:-:138474	TAF1L	GEXP	9	32629452	32635667	500000000	28.6	36.7	0.675	271
N:GEXP:DHX40:chr17:57642886:57685713:+:79665	DHX40	GEXP	17	57642886	57685713	N:GEXP:RBM8A:chr1:145507557:145513535:+:9939	RBM8A	GEXP	1	145507557	145513535	500000000	28.6	36.7	0.675	271
N:GEXP:RBM8A:chr1:145507557:145513535:+:9939	RBM8A	GEXP	1	145507557	145513535	N:GEXP:ZNF827:chr4:146681888:146859607:-:152485	ZNF827	GEXP	4	146681888	146859607	500000000	28.3	36.4	0.673	271
N:GEXP:RBM8A:chr1:145507557:145513535:+:9939	RBM8A	GEXP	1	145507557	145513535	N:GEXP:UBXN7:chr3:196080369:196159345:-:26043	UBXN7	GEXP	3	196080369	196159345	500000000	28.4	36.4	0.673	271
N:GEXP:RBM8A:chr1:145507557:145513535:+:9939	RBM8A	GEXP	1	145507557	145513535	N:GEXP:RFX7:chr15:56379479:56535483:-:64864	RFX7	GEXP	15	56379479	56535483	500000000	28.4	36.4	0.673	271
N:GEXP:RBM8A:chr1:145507557:145513535:+:9939	RBM8A	GEXP	1	145507557	145513535	N:GEXP:VEZF1:chr17:56048910:56065615:-:7716	VEZF1	GEXP	17	56048910	56065615	500000000	28.2	36.3	0.673	271
N:GEXP:RBM8A:chr1:145507557:145513535:+:9939	RBM8A	GEXP	1	145507557	145513535	N:GEXP:SP4:chr7:21467689:21554151:+:6671	SP4	GEXP	7	21467689	21554151	500000000	28.2	36.3	0.672	271
N:GEXP:RBM8A:chr1:145507557:145513535:+:9939	RBM8A	GEXP	1	145507557	145513535	N:GEXP:SETD2:chr3:47057898:47205467:-:29072	SETD2	GEXP	3	47057898	47205467	500000000	28.2	36.3	0.672	271
N:GEXP:RBM8A:chr1:145507557:145513535:+:9939	RBM8A	GEXP	1	145507557	145513535	N:GEXP:ZBTB39:chr12:57392617:57400297:-:9880	ZBTB39	GEXP	12	57392617	57400297	500000000	28.1	36.2	0.672	271
N:GEXP:RBM8A:chr1:145507557:145513535:+:9939	RBM8A	GEXP	1	145507557	145513535	N:GEXP:SUZ12:chr17:30264044:30328057:+:23512	SUZ12	GEXP	17	30264044	30328057	500000000	28	36.1	0.671	271
N:GEXP:DDX21:chr10:70715892:70744279:+:9188	DDX21	GEXP	10	70715892	70744279	N:GEXP:RBM8A:chr1:145507557:145513535:+:9939	RBM8A	GEXP	1	145507557	145513535	500000000	28	36.1	0.671	271
N:GEXP:PBRM1:chr3:52579368:52719866:-:55193	PBRM1	GEXP	3	52579368	52719866	N:GEXP:RBM8A:chr1:145507557:145513535:+:9939	RBM8A	GEXP	1	145507557	145513535	500000000	28	36.1	0.671	271
N:GEXP:ETV3:chr1:157094459:157108383:-:2117	ETV3	GEXP	1	157094459	157108383	N:GEXP:RBM8A:chr1:145507557:145513535:+:9939	RBM8A	GEXP	1	145507557	145513535	11580924	27.9	36	0.671	271
N:GEXP:NUP214:chr9:134000981:134109091:+:8021	NUP214	GEXP	9	134000981	134109091	N:GEXP:RBM8A:chr1:145507557:145513535:+:9939	RBM8A	GEXP	1	145507557	145513535	500000000	27.9	36	0.67	271
N:GEXP:RBM8A:chr1:145507557:145513535:+:9939	RBM8A	GEXP	1	145507557	145513535	N:GEXP:ZNF281:chr1:200375420:200379166:-:23528	ZNF281	GEXP	1	200375420	200379166	54861885	27.8	35.9	0.67	271
N:GEXP:IPMK:chr10:59951278:60027694:-:253430	IPMK	GEXP	10	59951278	60027694	N:GEXP:RBM8A:chr1:145507557:145513535:+:9939	RBM8A	GEXP	1	145507557	145513535	500000000	27.8	35.9	0.669	271
N:GEXP:GTF3C2:chr2:27548721:27579868:-:2976	GTF3C2	GEXP	2	27548721	27579868	N:GEXP:RBM8A:chr1:145507557:145513535:+:9939	RBM8A	GEXP	1	145507557	145513535	500000000	27.8	35.9	0.67	271
N:GEXP:RBM8A:chr1:145507557:145513535:+:9939	RBM8A	GEXP	1	145507557	145513535	N:GEXP:TSR1:chr17:2225982:2240678:-:55720	TSR1	GEXP	17	2225982	2240678	500000000	27.7	35.8	0.669	271
N:GEXP:RBM8A:chr1:145507557:145513535:+:9939	RBM8A	GEXP	1	145507557	145513535	N:GEXP:TAF2:chr8:120743014:120845074:-:6873	TAF2	GEXP	8	120743014	120845074	500000000	27.7	35.8	0.669	271
N:GEXP:RBM8A:chr1:145507557:145513535:+:9939	RBM8A	GEXP	1	145507557	145513535	N:GEXP:ZNF148:chr3:124944513:125094198:-:7707	ZNF148	GEXP	3	124944513	125094198	500000000	27.6	35.7	0.668	271
N:GEXP:RBM8A:chr1:145507557:145513535:+:9939	RBM8A	GEXP	1	145507557	145513535	N:GEXP:UBAP2L:chr1:154192655:154243986:+:9898	UBAP2L	GEXP	1	154192655	154243986	8679120	27.6	35.7	0.668	271
N:GEXP:RBM8A:chr1:145507557:145513535:+:9939	RBM8A	GEXP	1	145507557	145513535	N:GEXP:TOP1:chr20:39657462:39753126:+:7150	TOP1	GEXP	20	39657462	39753126	500000000	27.6	35.7	0.668	271
N:GEXP:AP3M1:chr10:75880015:75910826:-:26985	AP3M1	GEXP	10	75880015	75910826	N:GEXP:RBM8A:chr1:145507557:145513535:+:9939	RBM8A	GEXP	1	145507557	145513535	500000000	27.5	35.5	0.667	271
N:GEXP:CREBBP:chr16:3775056:3930121:-:1387	CREBBP	GEXP	16	3775056	3930121	N:GEXP:RBM8A:chr1:145507557:145513535:+:9939	RBM8A	GEXP	1	145507557	145513535	500000000	27.4	35.5	0.667	271
N:GEXP:AMMECR1L:chr2:128619207:128643514:-:83607	AMMECR1L	GEXP	2	128619207	128643514	N:GEXP:RBM8A:chr1:145507557:145513535:+:9939	RBM8A	GEXP	1	145507557	145513535	500000000	27.4	35.5	0.667	271
N:GEXP:KRR1:chr12:75891419:75905418:-:11103	KRR1	GEXP	12	75891419	75905418	N:GEXP:RBM8A:chr1:145507557:145513535:+:9939	RBM8A	GEXP	1	145507557	145513535	500000000	27.3	35.4	0.666	271
N:GEXP:PRRC1:chr5:126853309:126890782:+:133619	PRRC1	GEXP	5	126853309	126890782	N:GEXP:RBM8A:chr1:145507557:145513535:+:9939	RBM8A	GEXP	1	145507557	145513535	500000000	27.3	35.4	0.666	271
N:GEXP:KIAA1429:chr8:95500005:95565746:-:25962	KIAA1429	GEXP	8	95500005	95565746	N:GEXP:RBM8A:chr1:145507557:145513535:+:9939	RBM8A	GEXP	1	145507557	145513535	500000000	27.3	35.4	0.666	271
N:GEXP:CHD8:chr14:21853353:21905457:-:57680	CHD8	GEXP	14	21853353	21905457	N:GEXP:RBM8A:chr1:145507557:145513535:+:9939	RBM8A	GEXP	1	145507557	145513535	500000000	27.2	35.3	0.665	271
N:GEXP:RBL1:chr20:35626178:35724410:-:5933	RBL1	GEXP	20	35626178	35724410	N:GEXP:RBM8A:chr1:145507557:145513535:+:9939	RBM8A	GEXP	1	145507557	145513535	500000000	27.2	35.2	0.665	271
N:GEXP:RBM8A:chr1:145507557:145513535:+:9939	RBM8A	GEXP	1	145507557	145513535	N:GEXP:TXLNG:chrX:16804555:16862642:+:55787	TXLNG	GEXP	X	16804555	16862642	500000000	27	35.1	0.664	271
N:GEXP:ARL6IP4:chr12:123464880:123467460:+:51329	ARL6IP4	GEXP	12	123464880	123467460	N:GEXP:RBM8A:chr1:145507557:145513535:+:9939	RBM8A	GEXP	1	145507557	145513535	500000000	27	35.1	-0.664	271
N:GEXP:HDX:chrX:83572882:83757487:-:139324	HDX	GEXP	X	83572882	83757487	N:GEXP:RBM8A:chr1:145507557:145513535:+:9939	RBM8A	GEXP	1	145507557	145513535	500000000	27	35.1	0.664	271
N:GEXP:RBM8A:chr1:145507557:145513535:+:9939	RBM8A	GEXP	1	145507557	145513535	N:GEXP:URB2:chr1:229761981:229795946:+:9816	URB2	GEXP	1	229761981	229795946	84248446	26.8	34.9	0.662	271
N:GEXP:GTF3C3:chr2:197627756:197664492:-:9330	GTF3C3	GEXP	2	197627756	197664492	N:GEXP:RBM8A:chr1:145507557:145513535:+:9939	RBM8A	GEXP	1	145507557	145513535	500000000	26.8	34.9	0.662	271
N:GEXP:RBM8A:chr1:145507557:145513535:+:9939	RBM8A	GEXP	1	145507557	145513535	N:GEXP:WRN:chr8:30890778:31031277:+:7486	WRN	GEXP	8	30890778	31031277	500000000	26.7	34.8	0.662	271
N:GEXP:PRRC2C:chr1:171454666:171562650:+:23215	PRRC2C	GEXP	1	171454666	171562650	N:GEXP:RBM8A:chr1:145507557:145513535:+:9939	RBM8A	GEXP	1	145507557	145513535	25941131	26.7	34.8	0.662	271
N:GEXP:GOSR1:chr17:28804426:28853832:+:9527	GOSR1	GEXP	17	28804426	28853832	N:GEXP:RBM8A:chr1:145507557:145513535:+:9939	RBM8A	GEXP	1	145507557	145513535	500000000	26.7	34.8	0.662	271
N:GEXP:ERCC6L2:chr9:98637900:98801358:+:375748	ERCC6L2	GEXP	9	98637900	98801358	N:GEXP:RBM8A:chr1:145507557:145513535:+:9939	RBM8A	GEXP	1	145507557	145513535	500000000	26.7	34.8	0.662	271
N:GEXP:ISG20L2:chr1:156692413:156698211:-:81875	ISG20L2	GEXP	1	156692413	156698211	N:GEXP:RBM8A:chr1:145507557:145513535:+:9939	RBM8A	GEXP	1	145507557	145513535	11178878	26.6	34.7	0.661	271
N:GEXP:CSNK2A1:chr20:463338:524482:-:1457	CSNK2A1	GEXP	20	463338	524482	N:GEXP:RBM8A:chr1:145507557:145513535:+:9939	RBM8A	GEXP	1	145507557	145513535	500000000	26.7	34.7	0.661	271
N:GEXP:NCOA6:chr20:33302578:33413433:-:23054	NCOA6	GEXP	20	33302578	33413433	N:GEXP:RBM8A:chr1:145507557:145513535:+:9939	RBM8A	GEXP	1	145507557	145513535	500000000	26.6	34.6	0.661	271
N:GEXP:RBM8A:chr1:145507557:145513535:+:9939	RBM8A	GEXP	1	145507557	145513535	N:GEXP:TFCP2:chr12:51487539:51566926:-:7024	TFCP2	GEXP	12	51487539	51566926	500000000	26.4	34.5	0.66	271
N:GEXP:RBM8A:chr1:145507557:145513535:+:9939	RBM8A	GEXP	1	145507557	145513535	N:GEXP:TFAM:chr10:60145176:60155897:+:7019	TFAM	GEXP	10	60145176	60155897	500000000	26.4	34.5	0.66	271
N:GEXP:CWC22:chr2:180809604:180871840:-:57703	CWC22	GEXP	2	180809604	180871840	N:GEXP:RBM8A:chr1:145507557:145513535:+:9939	RBM8A	GEXP	1	145507557	145513535	500000000	26.4	34.5	0.66	271
N:GEXP:RBM8A:chr1:145507557:145513535:+:9939	RBM8A	GEXP	1	145507557	145513535	N:GEXP:SON:chr21:34915350:34949812:+:6651	SON	GEXP	21	34915350	34949812	500000000	26.4	34.4	0.659	271
N:GEXP:RBM8A:chr1:145507557:145513535:+:9939	RBM8A	GEXP	1	145507557	145513535	N:GEXP:ZNF627:chr19:11708235:11729974:+:199692	ZNF627	GEXP	19	11708235	11729974	500000000	26.3	34.4	0.659	271
N:GEXP:FBXW8:chr12:117348761:117469233:+:26259	FBXW8	GEXP	12	117348761	117469233	N:GEXP:RBM8A:chr1:145507557:145513535:+:9939	RBM8A	GEXP	1	145507557	145513535	500000000	26.4	34.4	0.659	271
N:GEXP:RBM8A:chr1:145507557:145513535:+:9939	RBM8A	GEXP	1	145507557	145513535	N:GEXP:ZNF699:chr19:9405986:9415795:-:374879	ZNF699	GEXP	19	9405986	9415795	500000000	26.3	34.3	0.658	271
N:GEXP:RBM8A:chr1:145507557:145513535:+:9939	RBM8A	GEXP	1	145507557	145513535	N:GEXP:TET2:chr4:106067032:106200960:+:54790	TET2	GEXP	4	106067032	106200960	500000000	26.3	34.3	0.658	271
N:GEXP:RBM8A:chr1:145507557:145513535:+:9939	RBM8A	GEXP	1	145507557	145513535	N:GEXP:SMC3:chr10:112327449:112364392:+:9126	SMC3	GEXP	10	112327449	112364392	500000000	26.1	34.2	0.657	271
N:GEXP:RBM8A:chr1:145507557:145513535:+:9939	RBM8A	GEXP	1	145507557	145513535	N:GEXP:ZNF689:chr16:30614700:30621682:-:115509	ZNF689	GEXP	16	30614700	30621682	500000000	26.1	34.2	0.657	271
N:GEXP:CHD6:chr20:40031170:40247133:-:84181	CHD6	GEXP	20	40031170	40247133	N:GEXP:RBM8A:chr1:145507557:145513535:+:9939	RBM8A	GEXP	1	145507557	145513535	500000000	26.1	34.2	0.657	271
N:GEXP:RBM8A:chr1:145507557:145513535:+:9939	RBM8A	GEXP	1	145507557	145513535	N:GEXP:TSTD2:chr9:100362362:100395962:-:158427	TSTD2	GEXP	9	100362362	100395962	500000000	26.1	34.1	0.657	271
N:GEXP:MYNN:chr3:169490853:169507504:+:55892	MYNN	GEXP	3	169490853	169507504	N:GEXP:RBM8A:chr1:145507557:145513535:+:9939	RBM8A	GEXP	1	145507557	145513535	500000000	26	34.1	0.657	271
N:GEXP:IPO9:chr1:201798288:201853422:+:55705	IPO9	GEXP	1	201798288	201853422	N:GEXP:RBM8A:chr1:145507557:145513535:+:9939	RBM8A	GEXP	1	145507557	145513535	56284753	25.7	33.8	0.654	271
N:GEXP:RBM8A:chr1:145507557:145513535:+:9939	RBM8A	GEXP	1	145507557	145513535	N:GEXP:XRCC5:chr2:216974020:217071016:+:7520	XRCC5	GEXP	2	216974020	217071016	500000000	25.4	33.5	0.652	271
N:GEXP:BRD3:chr9:136895446:136933655:-:8019	BRD3	GEXP	9	136895446	136933655	N:GEXP:RBM8A:chr1:145507557:145513535:+:9939	RBM8A	GEXP	1	145507557	145513535	500000000	25.4	33.5	0.652	271
N:GEXP:C2ORF49:chr2:105954013:105961984:+:79074	C2ORF49	GEXP	2	105954013	105961984	N:GEXP:RBM8A:chr1:145507557:145513535:+:9939	RBM8A	GEXP	1	145507557	145513535	500000000	25.4	33.5	0.652	271
N:GEXP:RBM8A:chr1:145507557:145513535:+:9939	RBM8A	GEXP	1	145507557	145513535	N:GEXP:ZNF677:chr19:53738638:53758111:-:342926	ZNF677	GEXP	19	53738638	53758111	500000000	25.3	33.4	0.651	271
N:GEXP:MMP16:chr8:89044237:89339717:-:4325	MMP16	GEXP	8	89044237	89339717	N:GEXP:RBM8A:chr1:145507557:145513535:+:9939	RBM8A	GEXP	1	145507557	145513535	500000000	25.3	33.4	0.652	271
N:GEXP:GPATCH2:chr1:217603834:217804409:-:55105	GPATCH2	GEXP	1	217603834	217804409	N:GEXP:RBM8A:chr1:145507557:145513535:+:9939	RBM8A	GEXP	1	145507557	145513535	72090299	25.3	33.4	0.651	271
N:GEXP:RBM8A:chr1:145507557:145513535:+:9939	RBM8A	GEXP	1	145507557	145513535	N:GEXP:ZNF91:chr19:23521418:23578269:-:7644	ZNF91	GEXP	19	23521418	23578269	500000000	25.2	33.3	0.651	271
N:GEXP:RBM8A:chr1:145507557:145513535:+:9939	RBM8A	GEXP	1	145507557	145513535	N:GEXP:SRCAP:chr16:30709914:30755601:+:10847	SRCAP	GEXP	16	30709914	30755601	500000000	25.1	33.2	0.65	271
N:GEXP:ATXN1L:chr16:71879899:71919174:+:342371	ATXN1L	GEXP	16	71879899	71919174	N:GEXP:RBM8A:chr1:145507557:145513535:+:9939	RBM8A	GEXP	1	145507557	145513535	500000000	25.1	33.2	0.65	271
N:GEXP:POLR1A:chr2:86253451:86333278:-:25885	POLR1A	GEXP	2	86253451	86333278	N:GEXP:RBM8A:chr1:145507557:145513535:+:9939	RBM8A	GEXP	1	145507557	145513535	500000000	25.1	33.2	0.65	271
N:GEXP:MED12:chrX:70338406:70362304:+:9968	MED12	GEXP	X	70338406	70362304	N:GEXP:RBM8A:chr1:145507557:145513535:+:9939	RBM8A	GEXP	1	145507557	145513535	500000000	25.1	33.2	0.65	271
N:GEXP:OSBP:chr11:59341871:59383617:-:5007	OSBP	GEXP	11	59341871	59383617	N:GEXP:RBM8A:chr1:145507557:145513535:+:9939	RBM8A	GEXP	1	145507557	145513535	500000000	25.1	33.1	0.65	271
N:GEXP:RBM8A:chr1:145507557:145513535:+:9939	RBM8A	GEXP	1	145507557	145513535	N:GEXP:SIN3A:chr15:75661720:75748124:-:25942	SIN3A	GEXP	15	75661720	75748124	500000000	24.9	33	0.648	271
N:GEXP:ELK4:chr1:205577070:205602000:-:2005	ELK4	GEXP	1	205577070	205602000	N:GEXP:RBM8A:chr1:145507557:145513535:+:9939	RBM8A	GEXP	1	145507557	145513535	60063535	24.9	33	0.649	271
N:GEXP:CMTM1:chr16:66586466:66613038:+:113540	CMTM1	GEXP	16	66586466	66613038	N:GEXP:RBM8A:chr1:145507557:145513535:+:9939	RBM8A	GEXP	1	145507557	145513535	500000000	24.9	33	0.649	271
N:GEXP:RBM8A:chr1:145507557:145513535:+:9939	RBM8A	GEXP	1	145507557	145513535	N:GEXP:ZNF107:chr7:64126511:64171401:+:51427	ZNF107	GEXP	7	64126511	64171401	500000000	24.8	32.9	0.647	271
N:GEXP:GON4L:chr1:155629233:155829191:-:54856	GON4L	GEXP	1	155629233	155829191	N:GEXP:RBM8A:chr1:145507557:145513535:+:9939	RBM8A	GEXP	1	145507557	145513535	10115698	24.8	32.9	0.647	271
N:GEXP:ANKFN1:chr17:54230836:54560007:+:162282	ANKFN1	GEXP	17	54230836	54560007	N:GEXP:RBM8A:chr1:145507557:145513535:+:9939	RBM8A	GEXP	1	145507557	145513535	500000000	24.7	32.8	0.647	271
N:GEXP:CCDC75:chr2:37311594:37323738:+:253635	CCDC75	GEXP	2	37311594	37323738	N:GEXP:RBM8A:chr1:145507557:145513535:+:9939	RBM8A	GEXP	1	145507557	145513535	500000000	24.7	32.8	0.647	271
N:GEXP:CRK:chr17:1324647:1359561:-:1398	CRK	GEXP	17	1324647	1359561	N:GEXP:RBM8A:chr1:145507557:145513535:+:9939	RBM8A	GEXP	1	145507557	145513535	500000000	24.8	32.8	0.647	271
N:GEXP:RBM8A:chr1:145507557:145513535:+:9939	RBM8A	GEXP	1	145507557	145513535	N:GEXP:ZNF501:chr3:44771124:44778575:+:115560	ZNF501	GEXP	3	44771124	44778575	500000000	24.6	32.7	0.646	271
N:GEXP:RBM8A:chr1:145507557:145513535:+:9939	RBM8A	GEXP	1	145507557	145513535	N:GEXP:RPL7L1:chr6:42847671:42855668:+:285855	RPL7L1	GEXP	6	42847671	42855668	500000000	24.6	32.7	0.646	271
N:GEXP:NHLRC2:chr10:115614391:115676951:+:374354	NHLRC2	GEXP	10	115614391	115676951	N:GEXP:RBM8A:chr1:145507557:145513535:+:9939	RBM8A	GEXP	1	145507557	145513535	500000000	24.6	32.7	0.646	271
N:GEXP:MED13L:chr12:116396381:116714991:-:23389	MED13L	GEXP	12	116396381	116714991	N:GEXP:RBM8A:chr1:145507557:145513535:+:9939	RBM8A	GEXP	1	145507557	145513535	500000000	24.6	32.6	0.646	271
N:GEXP:RBM8A:chr1:145507557:145513535:+:9939	RBM8A	GEXP	1	145507557	145513535	N:GEXP:TNPO1:chr5:72112418:72210215:+:3842	TNPO1	GEXP	5	72112418	72210215	500000000	24.4	32.5	0.645	271
N:GEXP:EPC1:chr10:32557859:32667667:-:80314	EPC1	GEXP	10	32557859	32667667	N:GEXP:RBM8A:chr1:145507557:145513535:+:9939	RBM8A	GEXP	1	145507557	145513535	500000000	24.4	32.5	0.645	271
N:GEXP:PRPF8:chr17:1553923:1588176:-:10594	PRPF8	GEXP	17	1553923	1588176	N:GEXP:RBM8A:chr1:145507557:145513535:+:9939	RBM8A	GEXP	1	145507557	145513535	500000000	24.4	32.5	0.644	271
N:GEXP:RBM8A:chr1:145507557:145513535:+:9939	RBM8A	GEXP	1	145507557	145513535	N:GEXP:ZNF445:chr3:44481262:44561226:-:353274	ZNF445	GEXP	3	44481262	44561226	500000000	24.3	32.4	0.644	271
N:GEXP:METTL2A:chr17:60501246:60527454:+:339175	METTL2A	GEXP	17	60501246	60527454	N:GEXP:RBM8A:chr1:145507557:145513535:+:9939	RBM8A	GEXP	1	145507557	145513535	500000000	24.3	32.4	0.644	271
N:GEXP:FIP1L1:chr4:54294194:54326103:+:81608	FIP1L1	GEXP	4	54294194	54326103	N:GEXP:RBM8A:chr1:145507557:145513535:+:9939	RBM8A	GEXP	1	145507557	145513535	500000000	24.4	32.4	0.644	271
N:GEXP:KCTD20:chr6:36410544:36458315:+:222658	KCTD20	GEXP	6	36410544	36458315	N:GEXP:RBM8A:chr1:145507557:145513535:+:9939	RBM8A	GEXP	1	145507557	145513535	500000000	24.3	32.4	0.644	271
N:GEXP:C20ORF94:chr20:10415951:10604027:+:128710	C20ORF94	GEXP	20	10415951	10604027	N:GEXP:RBM8A:chr1:145507557:145513535:+:9939	RBM8A	GEXP	1	145507557	145513535	500000000	24.3	32.4	0.644	271
N:GEXP:GSPT1:chr16:11961985:12010519:-:2935	GSPT1	GEXP	16	11961985	12010519	N:GEXP:RBM8A:chr1:145507557:145513535:+:9939	RBM8A	GEXP	1	145507557	145513535	500000000	24.1	32.2	0.642	271
N:GEXP:CXXC4:chr4:105393343:105416058:-:80319	CXXC4	GEXP	4	105393343	105416058	N:GEXP:RBM8A:chr1:145507557:145513535:+:9939	RBM8A	GEXP	1	145507557	145513535	500000000	24	32.1	0.642	271
N:GEXP:RBM8A:chr1:145507557:145513535:+:9939	RBM8A	GEXP	1	145507557	145513535	N:GEXP:WAPAL:chr10:88195013:88281541:-:23063	WAPAL	GEXP	10	88195013	88281541	500000000	24	32	0.641	271
N:GEXP:RBM8A:chr1:145507557:145513535:+:9939	RBM8A	GEXP	1	145507557	145513535	N:GEXP:TOP2B:chr3:25639475:25706430:-:7155	TOP2B	GEXP	3	25639475	25706430	500000000	23.9	32	0.641	271
N:GEXP:RBM8A:chr1:145507557:145513535:+:9939	RBM8A	GEXP	1	145507557	145513535	N:GEXP:SMCHD1:chr18:2655886:2805015:+:23347	SMCHD1	GEXP	18	2655886	2805015	500000000	23.9	32	0.64	271
N:GEXP:RBM8A:chr1:145507557:145513535:+:9939	RBM8A	GEXP	1	145507557	145513535	N:GEXP:ZSCAN23:chr6:28393287:28411279:-:222696	ZSCAN23	GEXP	6	28393287	28411279	500000000	23.9	32	0.641	271
N:GEXP:RBM8A:chr1:145507557:145513535:+:9939	RBM8A	GEXP	1	145507557	145513535	N:GEXP:ZNF619:chr3:40518604:40531728:+:285267	ZNF619	GEXP	3	40518604	40531728	500000000	23.9	32	0.641	271
N:GEXP:RBM8A:chr1:145507557:145513535:+:9939	RBM8A	GEXP	1	145507557	145513535	N:GEXP:SOGA1:chr20:35405845:35492087:-:140710	SOGA1	GEXP	20	35405845	35492087	500000000	23.8	31.9	0.64	271
N:GEXP:RBM8A:chr1:145507557:145513535:+:9939	RBM8A	GEXP	1	145507557	145513535	N:GEXP:SELM:chr22:31500763:31503551:-:140606	SELM	GEXP	22	31500763	31503551	500000000	23.8	31.9	-0.64	271
N:GEXP:CHD4:chr12:6679248:6716551:-:1108	CHD4	GEXP	12	6679248	6716551	N:GEXP:RBM8A:chr1:145507557:145513535:+:9939	RBM8A	GEXP	1	145507557	145513535	500000000	23.8	31.9	0.64	271
N:GEXP:RBM8A:chr1:145507557:145513535:+:9939	RBM8A	GEXP	1	145507557	145513535	N:GEXP:RPRD2:chr1:150336990:150449041:+:23248	RPRD2	GEXP	1	150336990	150449041	4823455	23.7	31.8	0.639	271
N:GEXP:PAG1:chr8:81880046:82024303:-:55824	PAG1	GEXP	8	81880046	82024303	N:GEXP:RBM8A:chr1:145507557:145513535:+:9939	RBM8A	GEXP	1	145507557	145513535	500000000	23.7	31.8	0.639	271
N:GEXP:MLL5:chr7:104654637:104754532:+:55904	MLL5	GEXP	7	104654637	104754532	N:GEXP:RBM8A:chr1:145507557:145513535:+:9939	RBM8A	GEXP	1	145507557	145513535	500000000	23.7	31.8	0.639	271
N:GEXP:RBM8A:chr1:145507557:145513535:+:9939	RBM8A	GEXP	1	145507557	145513535	N:GEXP:ZNF616:chr19:52617653:52643191:-:90317	ZNF616	GEXP	19	52617653	52643191	500000000	23.6	31.7	0.639	271
STable 11. Lung Adenocarcinoma
id_a	pretty_label_a	datatype_a	chr_a	start_a	end_a	id_b	pretty_label_b	datatype_b	chr_b	start_b	end_b	link_distance	adj_logged_pvalue	logged_pvalue	correlation	num_nonna
N:CNVR:1q21:chr1:145153000:148626999::	chr1:145,153,000-148,626,999 (3bp, 1q21)	CNVR	1	145153000	148626999	N:GEXP:RBM8A:chr1:145507557:145513535:+:9939	RBM8A	GEXP	1	145507557	145513535	0	22.1	30	0.559	352
N:GEXP:RBM8A:chr1:145507557:145513535:+:9939	RBM8A	GEXP	1	145507557	145513535	N:GEXP:SETDB1:chr1:150898815:150937220:+:9869	SETDB1	GEXP	1	150898815	150937220	5385280	21.3	29.3	0.554	353
N:GEXP:GPR89A:chr1:145764595:145827103:-:653519	GPR89A	GEXP	1	145764595	145827103	N:GEXP:RBM8A:chr1:145507557:145513535:+:9939	RBM8A	GEXP	1	145507557	145513535	251060	19	27.1	0.535	353
N:CNVR:1q21.1:chr1:144869000:145150999::	chr1:144,869,000-145,150,999 (282Mb, 1q21.1)	CNVR	1	144869000	145150999	N:GEXP:RBM8A:chr1:145507557:145513535:+:9939	RBM8A	GEXP	1	145507557	145513535	356558	18	25.9	0.525	352
N:GEXP:RBM8A:chr1:145507557:145513535:+:9939	RBM8A	GEXP	1	145507557	145513535	N:GEXP:SLC25A44:chr1:156163730:156182587:+:9673	SLC25A44	GEXP	1	156163730	156182587	10650195	14.7	22.8	0.495	353
N:GEXP:CHD1L:chr1:146714291:146767443:+:9557	CHD1L	GEXP	1	146714291	146767443	N:GEXP:RBM8A:chr1:145507557:145513535:+:9939	RBM8A	GEXP	1	145507557	145513535	1200756	14.2	22.3	0.49	353
N:CNVR:1q21.3:chr1:152591000:152755999::	chr1:152,591,000-152,755,999 (165Mb, 1q21.3)	CNVR	1	152591000	152755999	N:GEXP:RBM8A:chr1:145507557:145513535:+:9939	RBM8A	GEXP	1	145507557	145513535	7077465	14.4	22.3	0.491	352
N:GEXP:ISG20L2:chr1:156692413:156698211:-:81875	ISG20L2	GEXP	1	156692413	156698211	N:GEXP:RBM8A:chr1:145507557:145513535:+:9939	RBM8A	GEXP	1	145507557	145513535	11178878	14	22.1	0.488	353
N:GEXP:RBM8A:chr1:145507557:145513535:+:9939	RBM8A	GEXP	1	145507557	145513535	N:GEXP:SF3B4:chr1:149895209:149900144:-:10262	SF3B4	GEXP	1	149895209	149900144	4381674	13.8	21.9	0.486	353
N:GEXP:POLR3C:chr1:145592605:145610884:-:10623	POLR3C	GEXP	1	145592605	145610884	N:GEXP:RBM8A:chr1:145507557:145513535:+:9939	RBM8A	GEXP	1	145507557	145513535	79070	13.7	21.8	0.485	353
N:GEXP:PRCC:chr1:156737274:156770609:+:5546	PRCC	GEXP	1	156737274	156770609	N:GEXP:RBM8A:chr1:145507557:145513535:+:9939	RBM8A	GEXP	1	145507557	145513535	11223739	13.5	21.6	0.483	353
N:CNVR:1q21:chr1:149618000:152554999::	chr1:149,618,000-152,554,999 (3bp, 1q21)	CNVR	1	149618000	152554999	N:GEXP:RBM8A:chr1:145507557:145513535:+:9939	RBM8A	GEXP	1	145507557	145513535	4104465	13.6	21.5	0.483	352
N:CNVR:1q23.1:chr1:155664000:157481999::	chr1:155,664,000-157,481,999 (2bp, 1q23.1)	CNVR	1	155664000	157481999	N:GEXP:RBM8A:chr1:145507557:145513535:+:9939	RBM8A	GEXP	1	145507557	145513535	10150465	13.2	21.1	0.478	352
N:GEXP:ILF2:chr1:153634514:153643479:-:3608	ILF2	GEXP	1	153634514	153643479	N:GEXP:RBM8A:chr1:145507557:145513535:+:9939	RBM8A	GEXP	1	145507557	145513535	8120979	12.8	20.9	0.475	353
N:GEXP:RBM8A:chr1:145507557:145513535:+:9939	RBM8A	GEXP	1	145507557	145513535	N:GEXP:UBE2Q1:chr1:154521051:154531120:-:55585	UBE2Q1	GEXP	1	154521051	154531120	9007516	12.8	20.8	0.475	353
N:CNVR:1q21.3:chr1:152773000:153688999::	chr1:152,773,000-153,688,999 (916Mb, 1q21.3)	CNVR	1	152773000	153688999	N:GEXP:RBM8A:chr1:145507557:145513535:+:9939	RBM8A	GEXP	1	145507557	145513535	7259465	12.5	20.4	0.471	352
N:CNVR:1q21.3:chr1:153689000:155660999::	chr1:153,689,000-155,660,999 (2bp, 1q21.3)	CNVR	1	153689000	155660999	N:GEXP:RBM8A:chr1:145507557:145513535:+:9939	RBM8A	GEXP	1	145507557	145513535	8175465	11.3	19.2	0.457	352
N:CNVR:1q23.3:chr1:161639000:167765999::	chr1:161,639,000-167,765,999 (6bp, 1q23.3)	CNVR	1	161639000	167765999	N:GEXP:RBM8A:chr1:145507557:145513535:+:9939	RBM8A	GEXP	1	145507557	145513535	16125465	11.1	19	0.455	352
N:CNVR:1q23:chr1:158966000:161495999::	chr1:158,966,000-161,495,999 (3bp, 1q23)	CNVR	1	158966000	161495999	N:GEXP:RBM8A:chr1:145507557:145513535:+:9939	RBM8A	GEXP	1	145507557	145513535	13452465	10.9	18.8	0.453	352
N:CNVR:1q21.3:chr1:152756000:152759999::	chr1:152,756,000-152,759,999 (4Mb, 1q21.3)	CNVR	1	152756000	152759999	N:GEXP:RBM8A:chr1:145507557:145513535:+:9939	RBM8A	GEXP	1	145507557	145513535	7242465	10.8	18.7	0.452	352
N:CNVR:1q24.2:chr1:167767000:169216999::	chr1:167,767,000-169,216,999 (1bp, 1q24.2)	CNVR	1	167767000	169216999	N:GEXP:RBM8A:chr1:145507557:145513535:+:9939	RBM8A	GEXP	1	145507557	145513535	22253465	10.8	18.6	0.451	352
N:CNVR:1q23.1:chr1:157483000:158866999::	chr1:157,483,000-158,866,999 (1bp, 1q23.1)	CNVR	1	157483000	158866999	N:GEXP:RBM8A:chr1:145507557:145513535:+:9939	RBM8A	GEXP	1	145507557	145513535	11969465	10.4	18.3	0.448	352
N:CNVR:SRGAP2:chr1:157482000:157482999::	chr1:157,482,000-157,482,999 (100kb, SRGAP2)	CNVR	1	157482000	157482999	N:GEXP:RBM8A:chr1:145507557:145513535:+:9939	RBM8A	GEXP	1	145507557	145513535	11968465	10.4	18.3	0.447	352
N:CNVR:1q23.1:chr1:158874000:158959999::	chr1:158,874,000-158,959,999 (86Mb, 1q23.1)	CNVR	1	158874000	158959999	N:GEXP:RBM8A:chr1:145507557:145513535:+:9939	RBM8A	GEXP	1	145507557	145513535	13360465	10	17.8	0.442	352
N:CNVR:1q21.3:chr1:150811795:150915592::Gistic_ROI_r_amp	1q21.3 Amplification (Gistic, continuous)	CNVR	1	150811795	150915592	N:GEXP:RBM8A:chr1:145507557:145513535:+:9939	RBM8A	GEXP	1	145507557	145513535	5298260	9.6	17.5	0.438	352
N:CNVR:1q21.1:chr1:145151000:145152999::	chr1:145,151,000-145,152,999 (2Mb, 1q21.1)	CNVR	1	145151000	145152999	N:GEXP:RBM8A:chr1:145507557:145513535:+:9939	RBM8A	GEXP	1	145507557	145513535	354558	9.6	17.5	0.438	352
N:CNVR:SRGAP2:chr1:158960000:158961999::	chr1:158,960,000-158,961,999 (2Mb, SRGAP2)	CNVR	1	158960000	158961999	N:GEXP:RBM8A:chr1:145507557:145513535:+:9939	RBM8A	GEXP	1	145507557	145513535	13446465	9.3	17.1	0.447	329
N:CNVR:SRGAP2:chr1:158963000:158965999::	chr1:158,963,000-158,965,999 (3Mb, SRGAP2)	CNVR	1	158963000	158965999	N:GEXP:RBM8A:chr1:145507557:145513535:+:9939	RBM8A	GEXP	1	145507557	145513535	13449465	9.3	17.1	0.447	329
N:CNVR:1q24.3:chr1:169243000:174795999::	chr1:169,243,000-174,795,999 (6bp, 1q24.3)	CNVR	1	169243000	174795999	N:GEXP:RBM8A:chr1:145507557:145513535:+:9939	RBM8A	GEXP	1	145507557	145513535	23729465	9.1	16.9	0.431	352
N:CNVR:1q22:chr1:155661000:155663999::	chr1:155,661,000-155,663,999 (3Mb, 1q22)	CNVR	1	155661000	155663999	N:GEXP:RBM8A:chr1:145507557:145513535:+:9939	RBM8A	GEXP	1	145507557	145513535	10147465	8.8	16.7	0.428	352
N:CNVR:SRGAP2:chr1:152590000:152590999::	chr1:152,590,000-152,590,999 (100kb, SRGAP2)	CNVR	1	152590000	152590999	N:GEXP:RBM8A:chr1:145507557:145513535:+:9939	RBM8A	GEXP	1	145507557	145513535	7076465	7.4	15.3	0.41	352
N:CNVR:1q23.3:chr1:161496000:161638999::	chr1:161,496,000-161,638,999 (143Mb, 1q23.3)	CNVR	1	161496000	161638999	N:GEXP:RBM8A:chr1:145507557:145513535:+:9939	RBM8A	GEXP	1	145507557	145513535	15982465	7.3	15.2	0.409	352
N:CNVR:1q25:chr1:174802000:179329999::	chr1:174,802,000-179,329,999 (5bp, 1q25)	CNVR	1	174802000	179329999	N:GEXP:RBM8A:chr1:145507557:145513535:+:9939	RBM8A	GEXP	1	145507557	145513535	29288465	7.1	15	0.406	352
N:CNVR:SRGAP2:chr1:167766000:167766999::	chr1:167,766,000-167,766,999 (100kb, SRGAP2)	CNVR	1	167766000	167766999	N:GEXP:RBM8A:chr1:145507557:145513535:+:9939	RBM8A	GEXP	1	145507557	145513535	22252465	7.1	14.9	0.405	352
N:CNVR:1q25.2:chr1:179334000:179445999::	chr1:179,334,000-179,445,999 (112Mb, 1q25.2)	CNVR	1	179334000	179445999	N:GEXP:RBM8A:chr1:145507557:145513535:+:9939	RBM8A	GEXP	1	145507557	145513535	33820465	7	14.8	0.404	352
N:CNVR:SRGAP2:chr1:158867000:158867999::	chr1:158,867,000-158,867,999 (100kb, SRGAP2)	CNVR	1	158867000	158867999	N:GEXP:RBM8A:chr1:145507557:145513535:+:9939	RBM8A	GEXP	1	145507557	145513535	13353465	6.6	14.5	0.431	298
N:CNVR:1q25.3:chr1:179448000:187715999::	chr1:179,448,000-187,715,999 (8bp, 1q25.3)	CNVR	1	179448000	187715999	N:GEXP:RBM8A:chr1:145507557:145513535:+:9939	RBM8A	GEXP	1	145507557	145513535	33934465	6.6	14.5	0.399	352
N:CNVR:1q21.2:chr1:148628000:148892999::	chr1:148,628,000-148,892,999 (265Mb, 1q21.2)	CNVR	1	148628000	148892999	N:GEXP:RBM8A:chr1:145507557:145513535:+:9939	RBM8A	GEXP	1	145507557	145513535	3114465	6.6	14.4	0.399	352
N:CNVR:1q31.3:chr1:194457000:196714999::	chr1:194,457,000-196,714,999 (2bp, 1q31.3)	CNVR	1	194457000	196714999	N:GEXP:RBM8A:chr1:145507557:145513535:+:9939	RBM8A	GEXP	1	145507557	145513535	48943465	6.4	14.3	0.397	352
N:CNVR:SRGAP2:chr1:189027000:189647999::	chr1:189,027,000-189,647,999 (621Mb, SRGAP2)	CNVR	1	189027000	189647999	N:GEXP:RBM8A:chr1:145507557:145513535:+:9939	RBM8A	GEXP	1	145507557	145513535	43513465	6.4	14.2	0.396	352
N:CNVR:1q21.1:chr1:144866000:144868999::	chr1:144,866,000-144,868,999 (3Mb, 1q21.1)	CNVR	1	144866000	144868999	N:GEXP:RBM8A:chr1:145507557:145513535:+:9939	RBM8A	GEXP	1	145507557	145513535	638558	6.3	14.1	0.395	352
N:CNVR:SRGAP2:chr1:158870000:158873999::	chr1:158,870,000-158,873,999 (4Mb, SRGAP2)	CNVR	1	158870000	158873999	N:GEXP:RBM8A:chr1:145507557:145513535:+:9939	RBM8A	GEXP	1	145507557	145513535	13356465	6	13.8	0.423	296
N:CNVR:SRGAP2:chr1:187724000:189026999::	chr1:187,724,000-189,026,999 (1bp, SRGAP2)	CNVR	1	187724000	189026999	N:GEXP:RBM8A:chr1:145507557:145513535:+:9939	RBM8A	GEXP	1	145507557	145513535	42210465	5.8	13.7	0.388	352
N:CNVR:1q31:chr1:189652000:193155999::	chr1:189,652,000-193,155,999 (4bp, 1q31)	CNVR	1	189652000	193155999	N:GEXP:RBM8A:chr1:145507557:145513535:+:9939	RBM8A	GEXP	1	145507557	145513535	44138465	5.6	13.5	0.386	352
N:CNVR:1q21.1:chr1:144008000:144470999::	chr1:144,008,000-144,470,999 (463Mb, 1q21.1)	CNVR	1	144008000	144470999	N:GEXP:RBM8A:chr1:145507557:145513535:+:9939	RBM8A	GEXP	1	145507557	145513535	1036558	5.5	13.4	0.384	352
N:CNVR:1q25.2:chr1:179446000:179447999::	chr1:179,446,000-179,447,999 (2Mb, 1q25.2)	CNVR	1	179446000	179447999	N:GEXP:RBM8A:chr1:145507557:145513535:+:9939	RBM8A	GEXP	1	145507557	145513535	33932465	5.4	13.3	0.383	352
N:CNVR:SRGAP2:chr1:189649000:189651999::	chr1:189,649,000-189,651,999 (3Mb, SRGAP2)	CNVR	1	189649000	189651999	N:GEXP:RBM8A:chr1:145507557:145513535:+:9939	RBM8A	GEXP	1	145507557	145513535	44135465	5.4	13.2	0.41	302
N:CNVR:1q31:chr1:193159000:194448999::	chr1:193,159,000-194,448,999 (1bp, 1q31)	CNVR	1	193159000	194448999	N:GEXP:RBM8A:chr1:145507557:145513535:+:9939	RBM8A	GEXP	1	145507557	145513535	47645465	5.2	13.1	0.38	352
C:CNVR:1q21.3:chr1:150811795:150915592::Gistic_ROI_d_amp	1q21.3 Amplification (Gistic, discrete)	CNVR	1	150811795	150915592	N:GEXP:RBM8A:chr1:145507557:145513535:+:9939	RBM8A	GEXP	1	145507557	145513535	5298260	7	13.1		352
N:CNVR:1q21.2:chr1:148893000:149023999::	chr1:148,893,000-149,023,999 (131Mb, 1q21.2)	CNVR	1	148893000	149023999	N:GEXP:RBM8A:chr1:145507557:145513535:+:9939	RBM8A	GEXP	1	145507557	145513535	3379465	5.2	13	0.379	352
N:CNVR:SRGAP2:chr1:194449000:194450999::	chr1:194,449,000-194,450,999 (2Mb, SRGAP2)	CNVR	1	194449000	194450999	N:GEXP:RBM8A:chr1:145507557:145513535:+:9939	RBM8A	GEXP	1	145507557	145513535	48935465	4.7	12.6	0.394	312
N:CNVR:1q32.1:chr1:198308000:199106999::	chr1:198,308,000-199,106,999 (799Mb, 1q32.1)	CNVR	1	198308000	199106999	N:GEXP:RBM8A:chr1:145507557:145513535:+:9939	RBM8A	GEXP	1	145507557	145513535	52794465	4.7	12.6	0.372	352
N:CNVR:1q24.2:chr1:169217000:169232999::	chr1:169,217,000-169,232,999 (16Mb, 1q24.2)	CNVR	1	169217000	169232999	N:GEXP:RBM8A:chr1:145507557:145513535:+:9939	RBM8A	GEXP	1	145507557	145513535	23703465	4.7	12.6	0.467	215
N:CNVR:1q31.3:chr1:196823000:198305999::	chr1:196,823,000-198,305,999 (1bp, 1q31.3)	CNVR	1	196823000	198305999	N:GEXP:RBM8A:chr1:145507557:145513535:+:9939	RBM8A	GEXP	1	145507557	145513535	51309465	4.5	12.4	0.369	352
N:CNVR:SRGAP2:chr1:179331000:179331999::	chr1:179,331,000-179,331,999 (100kb, SRGAP2)	CNVR	1	179331000	179331999	N:GEXP:RBM8A:chr1:145507557:145513535:+:9939	RBM8A	GEXP	1	145507557	145513535	33817465	4.5	12.4	0.369	352
N:CNVR:SRGAP2:chr1:187716000:187716999::	chr1:187,716,000-187,716,999 (100kb, SRGAP2)	CNVR	1	187716000	187716999	N:GEXP:RBM8A:chr1:145507557:145513535:+:9939	RBM8A	GEXP	1	145507557	145513535	42202465	4.4	12.3	0.382	325
N:CNVR:SRGAP2:chr1:194456000:194456999::	chr1:194,456,000-194,456,999 (100kb, SRGAP2)	CNVR	1	194456000	194456999	N:GEXP:RBM8A:chr1:145507557:145513535:+:9939	RBM8A	GEXP	1	145507557	145513535	48942465	4.4	12.3	0.389	313
N:CNVR:1q21.1:chr1:144471000:144472999::	chr1:144,471,000-144,472,999 (2Mb, 1q21.1)	CNVR	1	144471000	144472999	N:GEXP:RBM8A:chr1:145507557:145513535:+:9939	RBM8A	GEXP	1	145507557	145513535	1034558	4.4	12.3	0.368	352
N:CNVR:SRGAP2:chr1:179330000:179330999::	chr1:179,330,000-179,330,999 (100kb, SRGAP2)	CNVR	1	179330000	179330999	N:GEXP:RBM8A:chr1:145507557:145513535:+:9939	RBM8A	GEXP	1	145507557	145513535	33816465	4.3	12.2	0.367	352
N:CNVR:1q43:chr1:242420000:242424999::	chr1:242,420,000-242,424,999 (5Mb, 1q43)	CNVR	1	242420000	242424999	N:GEXP:RBM8A:chr1:145507557:145513535:+:9939	RBM8A	GEXP	1	145507557	145513535	96906465	4.2	12.1	0.365	352
N:CNVR:1q41:chr1:222378000:223016999::	chr1:222,378,000-223,016,999 (639Mb, 1q41)	CNVR	1	222378000	223016999	N:GEXP:RBM8A:chr1:145507557:145513535:+:9939	RBM8A	GEXP	1	145507557	145513535	76864465	4.2	12.1	0.365	352
N:CNVR:SRGAP2:chr1:187722000:187723999::	chr1:187,722,000-187,723,999 (2Mb, SRGAP2)	CNVR	1	187722000	187723999	N:GEXP:RBM8A:chr1:145507557:145513535:+:9939	RBM8A	GEXP	1	145507557	145513535	42208465	4.1	12	0.377	326
N:CNVR:1q43:chr1:242425000:243305999::	chr1:242,425,000-243,305,999 (881Mb, 1q43)	CNVR	1	242425000	243305999	N:GEXP:RBM8A:chr1:145507557:145513535:+:9939	RBM8A	GEXP	1	145507557	145513535	96911465	4.1	12	0.363	352
N:CNVR:1q21.1:chr1:144865000:144865999::	chr1:144,865,000-144,865,999 (100kb, 1q21.1)	CNVR	1	144865000	144865999	N:GEXP:RBM8A:chr1:145507557:145513535:+:9939	RBM8A	GEXP	1	145507557	145513535	641558	4.1	12	0.363	352
N:CNVR:1q43:chr1:240396000:242419999::	chr1:240,396,000-242,419,999 (2bp, 1q43)	CNVR	1	240396000	242419999	N:GEXP:RBM8A:chr1:145507557:145513535:+:9939	RBM8A	GEXP	1	145507557	145513535	94882465	3.9	11.8	0.36	352
N:CNVR:1q32.1:chr1:199114000:202566999::	chr1:199,114,000-202,566,999 (3bp, 1q32.1)	CNVR	1	199114000	202566999	N:GEXP:RBM8A:chr1:145507557:145513535:+:9939	RBM8A	GEXP	1	145507557	145513535	53600465	3.9	11.8	0.36	352
N:CNVR:1q21.2:chr1:149024000:149024999::	chr1:149,024,000-149,024,999 (100kb, 1q21.2)	CNVR	1	149024000	149024999	N:GEXP:RBM8A:chr1:145507557:145513535:+:9939	RBM8A	GEXP	1	145507557	145513535	3510465	3.7	11.6	0.357	352
N:CNVR:1q43:chr1:243337000:243859999::	chr1:243,337,000-243,859,999 (523Mb, 1q43)	CNVR	1	243337000	243859999	N:GEXP:RBM8A:chr1:145507557:145513535:+:9939	RBM8A	GEXP	1	145507557	145513535	97823465	3.6	11.5	0.356	352
N:CNVR:DUSP10:chr1:221581000:222366999::	chr1:221,581,000-222,366,999 (786Mb, DUSP10)	CNVR	1	221581000	222366999	N:GEXP:RBM8A:chr1:145507557:145513535:+:9939	RBM8A	GEXP	1	145507557	145513535	76067465	3.6	11.4	0.354	352
N:CNVR:SRGAP2:chr1:199107000:199107999::	chr1:199,107,000-199,107,999 (100kb, SRGAP2)	CNVR	1	199107000	199107999	N:GEXP:RBM8A:chr1:145507557:145513535:+:9939	RBM8A	GEXP	1	145507557	145513535	53593465	3.5	11.4	0.353	352
N:CNVR:SRGAP2:chr1:179332000:179333999::	chr1:179,332,000-179,333,999 (2Mb, SRGAP2)	CNVR	1	179332000	179333999	N:GEXP:RBM8A:chr1:145507557:145513535:+:9939	RBM8A	GEXP	1	145507557	145513535	33818465	3.5	11.4	0.354	352
N:CNVR:1q21.3:chr1:152760000:152760999::	chr1:152,760,000-152,760,999 (100kb, 1q21.3)	CNVR	1	152760000	152760999	N:GEXP:RBM8A:chr1:145507557:145513535:+:9939	RBM8A	GEXP	1	145507557	145513535	7246465	3.4	11.3	0.42	241
N:CNVR:1q41:chr1:223024000:223643999::	chr1:223,024,000-223,643,999 (620Mb, 1q41)	CNVR	1	223024000	223643999	N:GEXP:RBM8A:chr1:145507557:145513535:+:9939	RBM8A	GEXP	1	145507557	145513535	77510465	3.3	11.2	0.35	352
N:CNVR:1q43:chr1:237274000:240391999::	chr1:237,274,000-240,391,999 (3bp, 1q43)	CNVR	1	237274000	240391999	N:GEXP:RBM8A:chr1:145507557:145513535:+:9939	RBM8A	GEXP	1	145507557	145513535	91760465	3.3	11.2	0.35	352
N:CNVR:1q31.2:chr1:193157000:193158999::	chr1:193,157,000-193,158,999 (2Mb, 1q31.2)	CNVR	1	193157000	193158999	N:GEXP:RBM8A:chr1:145507557:145513535:+:9939	RBM8A	GEXP	1	145507557	145513535	47643465	3.3	11.2	0.367	320
N:CNVR:1q44:chr1:243862000:245646999::	chr1:243,862,000-245,646,999 (2bp, 1q44)	CNVR	1	243862000	245646999	N:GEXP:RBM8A:chr1:145507557:145513535:+:9939	RBM8A	GEXP	1	145507557	145513535	98348465	3.2	11.1	0.349	352
N:CNVR:SRGAP2:chr1:158962000:158962999::	chr1:158,962,000-158,962,999 (100kb, SRGAP2)	CNVR	1	158962000	158962999	N:GEXP:RBM8A:chr1:145507557:145513535:+:9939	RBM8A	GEXP	1	145507557	145513535	13448465	3.2	11.1	0.349	352
N:CNVR:AKT3:chr1:243860000:243861999::	chr1:243,860,000-243,861,999 (2Mb, AKT3)	CNVR	1	243860000	243861999	N:GEXP:RBM8A:chr1:145507557:145513535:+:9939	RBM8A	GEXP	1	145507557	145513535	98346465	3.2	11	0.348	352
N:CNVR:1q41:chr1:223017000:223021999::	chr1:223,017,000-223,021,999 (5Mb, 1q41)	CNVR	1	223017000	223021999	N:GEXP:RBM8A:chr1:145507557:145513535:+:9939	RBM8A	GEXP	1	145507557	145513535	77503465	3.1	11	0.348	352
N:CNVR:1q44:chr1:245647000:246945999::	chr1:245,647,000-246,945,999 (1bp, 1q44)	CNVR	1	245647000	246945999	N:GEXP:RBM8A:chr1:145507557:145513535:+:9939	RBM8A	GEXP	1	145507557	145513535	100133465	3.1	10.9	0.347	352
N:CNVR:1q24.2:chr1:169242000:169242999::	chr1:169,242,000-169,242,999 (100kb, 1q24.2)	CNVR	1	169242000	169242999	N:GEXP:RBM8A:chr1:145507557:145513535:+:9939	RBM8A	GEXP	1	145507557	145513535	23728465	2.9	10.8	0.343	352
N:CNVR:1q21.2:chr1:148627000:148627999::	chr1:148,627,000-148,627,999 (100kb, 1q21.2)	CNVR	1	148627000	148627999	N:GEXP:RBM8A:chr1:145507557:145513535:+:9939	RBM8A	GEXP	1	145507557	145513535	3113465	2.6	10.5	0.339	352
N:CNVR:1q42.13:chr1:228807000:228807999::	chr1:228,807,000-228,807,999 (100kb, 1q42.13)	CNVR	1	228807000	228807999	N:GEXP:RBM8A:chr1:145507557:145513535:+:9939	RBM8A	GEXP	1	145507557	145513535	83293465	2.5	10.4	0.337	352
N:CNVR:1q41:chr1:214639000:217709999::	chr1:214,639,000-217,709,999 (3bp, 1q41)	CNVR	1	214639000	217709999	N:GEXP:RBM8A:chr1:145507557:145513535:+:9939	RBM8A	GEXP	1	145507557	145513535	69125465	2.6	10.4	0.338	352
N:CNVR:1q21.2:chr1:149257000:149436999::	chr1:149,257,000-149,436,999 (180Mb, 1q21.2)	CNVR	1	149257000	149436999	N:GEXP:RBM8A:chr1:145507557:145513535:+:9939	RBM8A	GEXP	1	145507557	145513535	3743465	2.4	10.3	0.336	352
N:CNVR:SRGAP2:chr1:152587000:152589999::	chr1:152,587,000-152,589,999 (3Mb, SRGAP2)	CNVR	1	152587000	152589999	N:GEXP:RBM8A:chr1:145507557:145513535:+:9939	RBM8A	GEXP	1	145507557	145513535	7073465	2.4	10.3	0.393	253
N:CNVR:1q32:chr1:202568000:210071999::	chr1:202,568,000-210,071,999 (8bp, 1q32)	CNVR	1	202568000	210071999	N:GEXP:RBM8A:chr1:145507557:145513535:+:9939	RBM8A	GEXP	1	145507557	145513535	57054465	2.5	10.3	0.336	352
N:CNVR:1q32.3:chr1:213011000:214637999::	chr1:213,011,000-214,637,999 (2bp, 1q32.3)	CNVR	1	213011000	214637999	N:GEXP:RBM8A:chr1:145507557:145513535:+:9939	RBM8A	GEXP	1	145507557	145513535	67497465	2.4	10.3	0.335	352
N:CNVR:1q21.2:chr1:149025000:149035999::	chr1:149,025,000-149,035,999 (11Mb, 1q21.2)	CNVR	1	149025000	149035999	N:GEXP:RBM8A:chr1:145507557:145513535:+:9939	RBM8A	GEXP	1	145507557	145513535	3511465	2.4	10.3	0.347	329
N:CNVR:1q44:chr1:246946000:248609999::	chr1:246,946,000-248,609,999 (2bp, 1q44)	CNVR	1	246946000	248609999	N:GEXP:RBM8A:chr1:145507557:145513535:+:9939	RBM8A	GEXP	1	145507557	145513535	101432465	2.3	10.2	0.333	352
N:CNVR:1q44:chr1:248610000:248712999::	chr1:248,610,000-248,712,999 (103Mb, 1q44)	CNVR	1	248610000	248712999	N:GEXP:RBM8A:chr1:145507557:145513535:+:9939	RBM8A	GEXP	1	145507557	145513535	103096465	2.3	10.2	0.334	352
N:CNVR:1q21.2:chr1:149437000:149520999::	chr1:149,437,000-149,520,999 (84Mb, 1q21.2)	CNVR	1	149437000	149520999	N:GEXP:RBM8A:chr1:145507557:145513535:+:9939	RBM8A	GEXP	1	145507557	145513535	3923465	2.3	10.2	0.345	328
N:CNVR:1q41:chr1:222367000:222373999::	chr1:222,367,000-222,373,999 (7Mb, 1q41)	CNVR	1	222367000	222373999	N:GEXP:RBM8A:chr1:145507557:145513535:+:9939	RBM8A	GEXP	1	145507557	145513535	76853465	2.3	10.1	0.346	324
N:CNVR:1q42.13:chr1:227427000:228806999::	chr1:227,427,000-228,806,999 (1bp, 1q42.13)	CNVR	1	227427000	228806999	N:GEXP:RBM8A:chr1:145507557:145513535:+:9939	RBM8A	GEXP	1	145507557	145513535	81913465	2.2	10.1	0.332	352
N:CNVR:C1ORF227:chr1:213007000:213010999::	chr1:213,007,000-213,010,999 (4Mb, C1ORF227)	CNVR	1	213007000	213010999	N:GEXP:RBM8A:chr1:145507557:145513535:+:9939	RBM8A	GEXP	1	145507557	145513535	67493465	2.1	10	0.331	352
N:CNVR:1q41:chr1:223022000:223023999::	chr1:223,022,000-223,023,999 (2Mb, 1q41)	CNVR	1	223022000	223023999	N:GEXP:RBM8A:chr1:145507557:145513535:+:9939	RBM8A	GEXP	1	145507557	145513535	77508465	2.1	10	0.33	352
N:CNVR:PTPN14:chr1:214638000:214638999::	chr1:214,638,000-214,638,999 (100kb, PTPN14)	CNVR	1	214638000	214638999	N:GEXP:RBM8A:chr1:145507557:145513535:+:9939	RBM8A	GEXP	1	145507557	145513535	69124465	2.1	10	0.331	352
STable 12. Lung Squamous Cell Carcinoma
id_a	pretty_label_a	datatype_a	chr_a	start_a	end_a	id_b	pretty_label_b	datatype_b	chr_b	start_b	end_b	link_distance	adj_logged_pvalue	logged_pvalue	correlation	num_nonna
N:CNVR:1q21:chr1:146985000:147554999::	chr1:146,985,000-147,554,999 (570Mb, 1q21)	CNVR	1	146985000	147554999	N:GEXP:RBM8A:chr1:145507557:145513535:+:9939	RBM8A	GEXP	1	145507557	145513535	1471465	25.4	33.4	0.661	258
N:CNVR:1q21.1:chr1:145382000:146984999::	chr1:145,382,000-146,984,999 (2bp, 1q21.1)	CNVR	1	145382000	146984999	N:GEXP:RBM8A:chr1:145507557:145513535:+:9939	RBM8A	GEXP	1	145507557	145513535	0	23.2	31.2	0.644	258
N:GEXP:RBM8A:chr1:145507557:145513535:+:9939	RBM8A	GEXP	1	145507557	145513535	N:GEXP:SF3B4:chr1:149895209:149900144:-:10262	SF3B4	GEXP	1	149895209	149900144	4381674	22.2	30.3	0.635	259
N:CNVR:1q21.2:chr1:147555000:148626999::	chr1:147,555,000-148,626,999 (1bp, 1q21.2)	CNVR	1	147555000	148626999	N:GEXP:RBM8A:chr1:145507557:145513535:+:9939	RBM8A	GEXP	1	145507557	145513535	2041465	21.8	29.8	0.633	258
N:CNVR:1q21.1:chr1:145153000:145381999::	chr1:145,153,000-145,381,999 (229Mb, 1q21.1)	CNVR	1	145153000	145381999	N:GEXP:RBM8A:chr1:145507557:145513535:+:9939	RBM8A	GEXP	1	145507557	145513535	125558	20.7	28.7	0.623	258
N:GEXP:RBM8A:chr1:145507557:145513535:+:9939	RBM8A	GEXP	1	145507557	145513535	N:GEXP:SETDB1:chr1:150898815:150937220:+:9869	SETDB1	GEXP	1	150898815	150937220	5385280	20.4	28.5	0.62	259
N:CNVR:1q21:chr1:149618000:152291999::	chr1:149,618,000-152,291,999 (3bp, 1q21)	CNVR	1	149618000	152291999	N:GEXP:RBM8A:chr1:145507557:145513535:+:9939	RBM8A	GEXP	1	145507557	145513535	4104465	19.6	27.6	0.613	258
N:CNVR:1q21.3:chr1:152292000:152550999::	chr1:152,292,000-152,550,999 (259Mb, 1q21.3)	CNVR	1	152292000	152550999	N:GEXP:RBM8A:chr1:145507557:145513535:+:9939	RBM8A	GEXP	1	145507557	145513535	6778465	17.7	25.7	0.595	258
N:GEXP:POLR3C:chr1:145592605:145610884:-:10623	POLR3C	GEXP	1	145592605	145610884	N:GEXP:RBM8A:chr1:145507557:145513535:+:9939	RBM8A	GEXP	1	145507557	145513535	79070	17.6	25.7	0.595	259
N:CNVR:1q21.3:chr1:152591000:152755999::	chr1:152,591,000-152,755,999 (165Mb, 1q21.3)	CNVR	1	152591000	152755999	N:GEXP:RBM8A:chr1:145507557:145513535:+:9939	RBM8A	GEXP	1	145507557	145513535	7077465	17.1	25.2	0.59	258
N:GEXP:RBM8A:chr1:145507557:145513535:+:9939	RBM8A	GEXP	1	145507557	145513535	N:GEXP:UBE2Q1:chr1:154521051:154531120:-:55585	UBE2Q1	GEXP	1	154521051	154531120	9007516	16.5	24.6	0.583	259
N:CNVR:1q21.3:chr1:152779000:155179999::	chr1:152,779,000-155,179,999 (2bp, 1q21.3)	CNVR	1	152779000	155179999	N:GEXP:RBM8A:chr1:145507557:145513535:+:9939	RBM8A	GEXP	1	145507557	145513535	7265465	16.2	24.2	0.581	258
N:GEXP:PRPF3:chr1:150293928:150325704:+:9129	PRPF3	GEXP	1	150293928	150325704	N:GEXP:RBM8A:chr1:145507557:145513535:+:9939	RBM8A	GEXP	1	145507557	145513535	4780393	15.6	23.7	0.574	259
N:GEXP:RBM8A:chr1:145507557:145513535:+:9939	RBM8A	GEXP	1	145507557	145513535	N:GEXP:UBAP2L:chr1:154192655:154243986:+:9898	UBAP2L	GEXP	1	154192655	154243986	8679120	15.3	23.4	0.571	259
N:GEXP:CHTOP:chr1:153606458:153618782:+:26097	CHTOP	GEXP	1	153606458	153618782	N:GEXP:RBM8A:chr1:145507557:145513535:+:9939	RBM8A	GEXP	1	145507557	145513535	8092923	15.1	23.2	0.569	259
N:GEXP:PRCC:chr1:156737274:156770609:+:5546	PRCC	GEXP	1	156737274	156770609	N:GEXP:RBM8A:chr1:145507557:145513535:+:9939	RBM8A	GEXP	1	145507557	145513535	11223739	15	23.1	0.568	259
N:GEXP:GNRHR2:chr1:145509752:145516076:-:114814	GNRHR2	GEXP	1	145509752	145516076	N:GEXP:RBM8A:chr1:145507557:145513535:+:9939	RBM8A	GEXP	1	145507557	145513535	0	14.9	23	0.566	259
N:GEXP:PYGO2:chr1:154929502:154934258:-:90780	PYGO2	GEXP	1	154929502	154934258	N:GEXP:RBM8A:chr1:145507557:145513535:+:9939	RBM8A	GEXP	1	145507557	145513535	9415967	14.5	22.6	0.562	259
N:CNVR:1q21.1:chr1:144898000:144900999::	chr1:144,898,000-144,900,999 (3Mb, 1q21.1)	CNVR	1	144898000	144900999	N:GEXP:RBM8A:chr1:145507557:145513535:+:9939	RBM8A	GEXP	1	145507557	145513535	606558	14.3	22.3	0.568	250
N:CNVR:1q21.1:chr1:144901000:145150999::	chr1:144,901,000-145,150,999 (250Mb, 1q21.1)	CNVR	1	144901000	145150999	N:GEXP:RBM8A:chr1:145507557:145513535:+:9939	RBM8A	GEXP	1	145507557	145513535	356558	14.2	22.2	0.559	258
N:GEXP:MRPL9:chr1:151732123:151736040:-:65005	MRPL9	GEXP	1	151732123	151736040	N:GEXP:RBM8A:chr1:145507557:145513535:+:9939	RBM8A	GEXP	1	145507557	145513535	6218588	14.2	22.2	0.559	259
N:CNVR:1q21.3:chr1:152551000:152554999::	chr1:152,551,000-152,554,999 (4Mb, 1q21.3)	CNVR	1	152551000	152554999	N:GEXP:RBM8A:chr1:145507557:145513535:+:9939	RBM8A	GEXP	1	145507557	145513535	7037465	14.1	22.1	0.558	258
N:GEXP:GPR89A:chr1:145764595:145827103:-:653519	GPR89A	GEXP	1	145764595	145827103	N:GEXP:RBM8A:chr1:145507557:145513535:+:9939	RBM8A	GEXP	1	145507557	145513535	251060	13.8	21.8	0.554	259
N:CNVR:1q21.2:chr1:148637000:148892999::	chr1:148,637,000-148,892,999 (256Mb, 1q21.2)	CNVR	1	148637000	148892999	N:GEXP:RBM8A:chr1:145507557:145513535:+:9939	RBM8A	GEXP	1	145507557	145513535	3123465	13.4	21.4	0.55	258
N:CNVR:1q21.3:chr1:152774000:152778999::	chr1:152,774,000-152,778,999 (5Mb, 1q21.3)	CNVR	1	152774000	152778999	N:GEXP:RBM8A:chr1:145507557:145513535:+:9939	RBM8A	GEXP	1	145507557	145513535	7260465	13.1	21.1	0.547	258
N:CNVR:1q21.1:chr1:145151000:145152999::	chr1:145,151,000-145,152,999 (2Mb, 1q21.1)	CNVR	1	145151000	145152999	N:GEXP:RBM8A:chr1:145507557:145513535:+:9939	RBM8A	GEXP	1	145507557	145513535	354558	12.7	20.7	0.543	258
N:GEXP:PSMD4:chr1:151227197:151239954:+:5710	PSMD4	GEXP	1	151227197	151239954	N:GEXP:RBM8A:chr1:145507557:145513535:+:9939	RBM8A	GEXP	1	145507557	145513535	5713662	12.3	20.4	0.538	259
N:CNVR:1q22:chr1:155180000:157481999::	chr1:155,180,000-157,481,999 (2bp, 1q22)	CNVR	1	155180000	157481999	N:GEXP:RBM8A:chr1:145507557:145513535:+:9939	RBM8A	GEXP	1	145507557	145513535	9666465	12.2	20.3	0.537	258
N:CNVR:1q21.1:chr1:144869000:144897999::	chr1:144,869,000-144,897,999 (29Mb, 1q21.1)	CNVR	1	144869000	144897999	N:GEXP:RBM8A:chr1:145507557:145513535:+:9939	RBM8A	GEXP	1	145507557	145513535	609558	12	20	0.534	258
N:GEXP:GPATCH4:chr1:156564100:156571279:-:54865	GPATCH4	GEXP	1	156564100	156571279	N:GEXP:RBM8A:chr1:145507557:145513535:+:9939	RBM8A	GEXP	1	145507557	145513535	11050565	12	20	0.534	259
N:CNVR:1q21.2:chr1:150096775:150340809::Gistic_ROI_r_amp	1q21.2 Amplification (Gistic, continuous)	CNVR	1	150096775	150340809	N:GEXP:RBM8A:chr1:145507557:145513535:+:9939	RBM8A	GEXP	1	145507557	145513535	4583240	11.6	19.6	0.53	257
N:GEXP:RBM8A:chr1:145507557:145513535:+:9939	RBM8A	GEXP	1	145507557	145513535	N:GEXP:VPS72:chr1:151148934:151162640:-:6944	VPS72	GEXP	1	151148934	151162640	5635399	11.3	19.4	0.526	259
N:CNVR:1q21.2:chr1:148893000:149023999::	chr1:148,893,000-149,023,999 (131Mb, 1q21.2)	CNVR	1	148893000	149023999	N:GEXP:RBM8A:chr1:145507557:145513535:+:9939	RBM8A	GEXP	1	145507557	145513535	3379465	11.3	19.3	0.525	258
N:CNVR:1q23.1:chr1:157483000:158866999::	chr1:157,483,000-158,866,999 (1bp, 1q23.1)	CNVR	1	157483000	158866999	N:GEXP:RBM8A:chr1:145507557:145513535:+:9939	RBM8A	GEXP	1	145507557	145513535	11969465	11	19	0.521	258
N:GEXP:RBM8A:chr1:145507557:145513535:+:9939	RBM8A	GEXP	1	145507557	145513535	N:GEXP:YY1AP1:chr1:155629232:155658823:-:55249	YY1AP1	GEXP	1	155629232	155658823	10115697	10.8	18.9	0.52	259
N:CNVR:1q23.1:chr1:158888000:158961999::	chr1:158,888,000-158,961,999 (74Mb, 1q23.1)	CNVR	1	158888000	158961999	N:GEXP:RBM8A:chr1:145507557:145513535:+:9939	RBM8A	GEXP	1	145507557	145513535	13374465	10.7	18.7	0.518	258
N:CNVR:1q21.2:chr1:149024000:149024999::	chr1:149,024,000-149,024,999 (100kb, 1q21.2)	CNVR	1	149024000	149024999	N:GEXP:RBM8A:chr1:145507557:145513535:+:9939	RBM8A	GEXP	1	145507557	145513535	3510465	10.7	18.7	0.518	258
N:CNVR:SRGAP2:chr1:152590000:152590999::	chr1:152,590,000-152,590,999 (100kb, SRGAP2)	CNVR	1	152590000	152590999	N:GEXP:RBM8A:chr1:145507557:145513535:+:9939	RBM8A	GEXP	1	145507557	145513535	7076465	10.5	18.5	0.516	258
N:CNVR:SRGAP2:chr1:158874000:158887999::	chr1:158,874,000-158,887,999 (14Mb, SRGAP2)	CNVR	1	158874000	158887999	N:GEXP:RBM8A:chr1:145507557:145513535:+:9939	RBM8A	GEXP	1	145507557	145513535	13360465	10.5	18.5	0.515	258
N:GEXP:RBM8A:chr1:145507557:145513535:+:9939	RBM8A	GEXP	1	145507557	145513535	N:GEXP:UBQLN4:chr1:156005092:156023516:-:56893	UBQLN4	GEXP	1	156005092	156023516	10491557	10.3	18.3	0.513	259
N:GEXP:PI4KB:chr1:151264273:151300191:-:5298	PI4KB	GEXP	1	151264273	151300191	N:GEXP:RBM8A:chr1:145507557:145513535:+:9939	RBM8A	GEXP	1	145507557	145513535	5750738	10.2	18.3	0.512	259
N:GEXP:RBM8A:chr1:145507557:145513535:+:9939	RBM8A	GEXP	1	145507557	145513535	N:GEXP:ZNF687:chr1:151254094:151264381:+:57592	ZNF687	GEXP	1	151254094	151264381	5740559	10.1	18.2	0.511	259
N:CNVR:1q23:chr1:158963000:161495999::	chr1:158,963,000-161,495,999 (3bp, 1q23)	CNVR	1	158963000	161495999	N:GEXP:RBM8A:chr1:145507557:145513535:+:9939	RBM8A	GEXP	1	145507557	145513535	13449465	10.2	18.2	0.512	258
N:CNVR:SRGAP2:chr1:158962000:158962999::	chr1:158,962,000-158,962,999 (100kb, SRGAP2)	CNVR	1	158962000	158962999	N:GEXP:RBM8A:chr1:145507557:145513535:+:9939	RBM8A	GEXP	1	145507557	145513535	13448465	10	18	0.51	258
N:CNVR:SRGAP2:chr1:157482000:157482999::	chr1:157,482,000-157,482,999 (100kb, SRGAP2)	CNVR	1	157482000	157482999	N:GEXP:RBM8A:chr1:145507557:145513535:+:9939	RBM8A	GEXP	1	145507557	145513535	11968465	9.9	17.9	0.508	258
N:GEXP:RBM8A:chr1:145507557:145513535:+:9939	RBM8A	GEXP	1	145507557	145513535	N:GEXP:RPRD2:chr1:150336990:150449041:+:23248	RPRD2	GEXP	1	150336990	150449041	4823455	9.7	17.8	0.505	259
N:CNVR:SRGAP2:chr1:158870000:158873999::	chr1:158,870,000-158,873,999 (4Mb, SRGAP2)	CNVR	1	158870000	158873999	N:GEXP:RBM8A:chr1:145507557:145513535:+:9939	RBM8A	GEXP	1	145507557	145513535	13356465	9.8	17.8	0.538	225
N:CNVR:1q21.2:chr1:149257000:149290999::	chr1:149,257,000-149,290,999 (34Mb, 1q21.2)	CNVR	1	149257000	149290999	N:GEXP:RBM8A:chr1:145507557:145513535:+:9939	RBM8A	GEXP	1	145507557	145513535	3743465	9.8	17.8	0.506	258
N:GEXP:ILF2:chr1:153634514:153643479:-:3608	ILF2	GEXP	1	153634514	153643479	N:GEXP:RBM8A:chr1:145507557:145513535:+:9939	RBM8A	GEXP	1	145507557	145513535	8120979	9.5	17.5	0.502	259
N:CNVR:1q23.3:chr1:161639000:161839999::	chr1:161,639,000-161,839,999 (201Mb, 1q23.3)	CNVR	1	161639000	161839999	N:GEXP:RBM8A:chr1:145507557:145513535:+:9939	RBM8A	GEXP	1	145507557	145513535	16125465	9.2	17.3	0.499	258
N:GEXP:RBM8A:chr1:145507557:145513535:+:9939	RBM8A	GEXP	1	145507557	145513535	N:GEXP:TARS2:chr1:150459920:150479749:+:80222	TARS2	GEXP	1	150459920	150479749	4946385	9.2	17.2	0.498	259
N:CNVR:1q23.3:chr1:161845000:167765999::	chr1:161,845,000-167,765,999 (6bp, 1q23.3)	CNVR	1	161845000	167765999	N:GEXP:RBM8A:chr1:145507557:145513535:+:9939	RBM8A	GEXP	1	145507557	145513535	16331465	9.2	17.2	0.498	258
N:CNVR:SRGAP2:chr1:158867000:158867999::	chr1:158,867,000-158,867,999 (100kb, SRGAP2)	CNVR	1	158867000	158867999	N:GEXP:RBM8A:chr1:145507557:145513535:+:9939	RBM8A	GEXP	1	145507557	145513535	13353465	8.9	16.9	0.525	225
N:CNVR:1q21.3:chr1:152756000:152759999::	chr1:152,756,000-152,759,999 (4Mb, 1q21.3)	CNVR	1	152756000	152759999	N:GEXP:RBM8A:chr1:145507557:145513535:+:9939	RBM8A	GEXP	1	145507557	145513535	7242465	8.8	16.8	0.493	258
N:GEXP:POGK:chr1:166808724:166823709:+:57645	POGK	GEXP	1	166808724	166823709	N:GEXP:RBM8A:chr1:145507557:145513535:+:9939	RBM8A	GEXP	1	145507557	145513535	21295189	8.4	16.5	0.489	259
N:GEXP:RBM8A:chr1:145507557:145513535:+:9939	RBM8A	GEXP	1	145507557	145513535	N:GEXP:USP21:chr1:161129254:161135516:+:27005	USP21	GEXP	1	161129254	161135516	15615719	8.3	16.4	0.487	259
N:CNVR:1q21.2:chr1:149025000:149035999::	chr1:149,025,000-149,035,999 (11Mb, 1q21.2)	CNVR	1	149025000	149035999	N:GEXP:RBM8A:chr1:145507557:145513535:+:9939	RBM8A	GEXP	1	145507557	145513535	3511465	8.4	16.4	0.505	238
N:CNVR:1q21.1:chr1:144471000:144472999::	chr1:144,471,000-144,472,999 (2Mb, 1q21.1)	CNVR	1	144471000	144472999	N:GEXP:RBM8A:chr1:145507557:145513535:+:9939	RBM8A	GEXP	1	145507557	145513535	1034558	8.4	16.4	0.488	258
N:GEXP:NDUFS2:chr1:161169105:161184184:+:4720	NDUFS2	GEXP	1	161169105	161184184	N:GEXP:RBM8A:chr1:145507557:145513535:+:9939	RBM8A	GEXP	1	145507557	145513535	15655570	8.3	16.4	0.487	259
N:CNVR:SRGAP2:chr1:152773000:152773999::	chr1:152,773,000-152,773,999 (100kb, SRGAP2)	CNVR	1	152773000	152773999	N:GEXP:RBM8A:chr1:145507557:145513535:+:9939	RBM8A	GEXP	1	145507557	145513535	7259465	8.4	16.4	0.488	258
N:CNVR:1q24.2:chr1:167767000:169216999::	chr1:167,767,000-169,216,999 (1bp, 1q24.2)	CNVR	1	167767000	169216999	N:GEXP:RBM8A:chr1:145507557:145513535:+:9939	RBM8A	GEXP	1	145507557	145513535	22253465	8.3	16.3	0.487	258
N:CNVR:1q21.2:chr1:149255000:149256999::	chr1:149,255,000-149,256,999 (2Mb, 1q21.2)	CNVR	1	149255000	149256999	N:GEXP:RBM8A:chr1:145507557:145513535:+:9939	RBM8A	GEXP	1	145507557	145513535	3741465	8.2	16.2	0.485	258
N:CNVR:1q21.2:chr1:149291000:149429999::	chr1:149,291,000-149,429,999 (139Mb, 1q21.2)	CNVR	1	149291000	149429999	N:GEXP:RBM8A:chr1:145507557:145513535:+:9939	RBM8A	GEXP	1	145507557	145513535	3777465	8.1	16.1	0.484	258
N:GEXP:CLK2:chr1:155232659:155247501:-:1196	CLK2	GEXP	1	155232659	155247501	N:GEXP:RBM8A:chr1:145507557:145513535:+:9939	RBM8A	GEXP	1	145507557	145513535	9719124	8.1	16.1	0.483	259
N:GEXP:PIPSL:chr10:95717897:95721672:-:266971	PIPSL	GEXP	10	95717897	95721672	N:GEXP:RBM8A:chr1:145507557:145513535:+:9939	RBM8A	GEXP	1	145507557	145513535	500000000	7.9	16	0.481	259
N:GEXP:RBM8A:chr1:145507557:145513535:+:9939	RBM8A	GEXP	1	145507557	145513535	N:GEXP:SCAMP3:chr1:155225770:155232176:-:10067	SCAMP3	GEXP	1	155225770	155232176	9712235	7.8	15.9	0.48	259
N:CNVR:1q24.3:chr1:169243000:174795999::	chr1:169,243,000-174,795,999 (6bp, 1q24.3)	CNVR	1	169243000	174795999	N:GEXP:RBM8A:chr1:145507557:145513535:+:9939	RBM8A	GEXP	1	145507557	145513535	23729465	7.9	15.9	0.481	258
N:CNVR:1q25:chr1:174802000:179329999::	chr1:174,802,000-179,329,999 (5bp, 1q25)	CNVR	1	174802000	179329999	N:GEXP:RBM8A:chr1:145507557:145513535:+:9939	RBM8A	GEXP	1	145507557	145513535	29288465	7.6	15.7	0.477	258
N:GEXP:CRTC2:chr1:153920148:153931132:-:200186	CRTC2	GEXP	1	153920148	153931132	N:GEXP:RBM8A:chr1:145507557:145513535:+:9939	RBM8A	GEXP	1	145507557	145513535	8406613	7.4	15.4	0.473	259
N:GEXP:METTL13:chr1:171750761:171766856:+:51603	METTL13	GEXP	1	171750761	171766856	N:GEXP:RBM8A:chr1:145507557:145513535:+:9939	RBM8A	GEXP	1	145507557	145513535	26237226	7.1	15.2	0.469	259
N:GEXP:PRUNE:chr1:150980973:151008189:+:58497	PRUNE	GEXP	1	150980973	151008189	N:GEXP:RBM8A:chr1:145507557:145513535:+:9939	RBM8A	GEXP	1	145507557	145513535	5467438	6.9	15	0.467	259
N:CNVR:1q21.1:chr1:144473000:144841999::	chr1:144,473,000-144,841,999 (369Mb, 1q21.1)	CNVR	1	144473000	144841999	N:GEXP:RBM8A:chr1:145507557:145513535:+:9939	RBM8A	GEXP	1	145507557	145513535	665558	6.9	14.9	0.466	258
N:CNVR:1q23.3:chr1:161496000:161502999::	chr1:161,496,000-161,502,999 (7Mb, 1q23.3)	CNVR	1	161496000	161502999	N:GEXP:RBM8A:chr1:145507557:145513535:+:9939	RBM8A	GEXP	1	145507557	145513535	15982465	6.5	14.5	0.46	258
N:CNVR:1q21.2:chr1:149036000:149241999::	chr1:149,036,000-149,241,999 (206Mb, 1q21.2)	CNVR	1	149036000	149241999	N:GEXP:RBM8A:chr1:145507557:145513535:+:9939	RBM8A	GEXP	1	145507557	145513535	3522465	6.5	14.5	0.46	258
N:CNVR:1q21.1:chr1:144865000:144868999::	chr1:144,865,000-144,868,999 (4Mb, 1q21.1)	CNVR	1	144865000	144868999	N:GEXP:RBM8A:chr1:145507557:145513535:+:9939	RBM8A	GEXP	1	145507557	145513535	638558	6.4	14.4	0.458	258
N:CNVR:1q21.2:chr1:148628000:148636999::	chr1:148,628,000-148,636,999 (9Mb, 1q21.2)	CNVR	1	148628000	148636999	N:GEXP:RBM8A:chr1:145507557:145513535:+:9939	RBM8A	GEXP	1	145507557	145513535	3114465	6.2	14.2	0.455	258
N:CNVR:1q25.2:chr1:179334000:179445999::	chr1:179,334,000-179,445,999 (112Mb, 1q25.2)	CNVR	1	179334000	179445999	N:GEXP:RBM8A:chr1:145507557:145513535:+:9939	RBM8A	GEXP	1	145507557	145513535	33820465	6	14.1	0.453	258
N:CNVR:1q25.2:chr1:179446000:179447999::	chr1:179,446,000-179,447,999 (2Mb, 1q25.2)	CNVR	1	179446000	179447999	N:GEXP:RBM8A:chr1:145507557:145513535:+:9939	RBM8A	GEXP	1	145507557	145513535	33932465	5.8	13.8	0.45	258
N:CNVR:1q21.2:chr1:149437000:149520999::	chr1:149,437,000-149,520,999 (84Mb, 1q21.2)	CNVR	1	149437000	149520999	N:GEXP:RBM8A:chr1:145507557:145513535:+:9939	RBM8A	GEXP	1	145507557	145513535	3923465	5.8	13.8	0.462	242
N:CNVR:1q23.3:chr1:161840000:161844999::	chr1:161,840,000-161,844,999 (5Mb, 1q23.3)	CNVR	1	161840000	161844999	N:GEXP:RBM8A:chr1:145507557:145513535:+:9939	RBM8A	GEXP	1	145507557	145513535	16326465	5.8	13.8	0.45	258
N:CNVR:1q21.2:chr1:149430000:149436999::	chr1:149,430,000-149,436,999 (7Mb, 1q21.2)	CNVR	1	149430000	149436999	N:GEXP:RBM8A:chr1:145507557:145513535:+:9939	RBM8A	GEXP	1	145507557	145513535	3916465	5.7	13.7	0.449	258
N:CNVR:1q23.3:chr1:161503000:161516999::	chr1:161,503,000-161,516,999 (14Mb, 1q23.3)	CNVR	1	161503000	161516999	N:GEXP:RBM8A:chr1:145507557:145513535:+:9939	RBM8A	GEXP	1	145507557	145513535	15989465	5.5	13.5	0.445	258
N:CNVR:SRGAP2:chr1:189987000:190007999::	chr1:189,987,000-190,007,999 (21Mb, SRGAP2)	CNVR	1	189987000	190007999	N:GEXP:RBM8A:chr1:145507557:145513535:+:9939	RBM8A	GEXP	1	145507557	145513535	44473465	5.3	13.4	0.442	258
N:CNVR:1q21.1:chr1:144842000:144848999::	chr1:144,842,000-144,848,999 (7Mb, 1q21.1)	CNVR	1	144842000	144848999	N:GEXP:RBM8A:chr1:145507557:145513535:+:9939	RBM8A	GEXP	1	145507557	145513535	658558	5.4	13.4	0.443	258
N:CNVR:1q21.1:chr1:144850000:144864999::	chr1:144,850,000-144,864,999 (15Mb, 1q21.1)	CNVR	1	144850000	144864999	N:GEXP:RBM8A:chr1:145507557:145513535:+:9939	RBM8A	GEXP	1	145507557	145513535	642558	5.4	13.4	0.458	239
N:CNVR:1q25.3:chr1:181259000:187715999::	chr1:181,259,000-187,715,999 (6bp, 1q25.3)	CNVR	1	181259000	187715999	N:GEXP:RBM8A:chr1:145507557:145513535:+:9939	RBM8A	GEXP	1	145507557	145513535	35745465	5.3	13.3	0.441	258
N:CNVR:1q25:chr1:179448000:181258999::	chr1:179,448,000-181,258,999 (2bp, 1q25)	CNVR	1	179448000	181258999	N:GEXP:RBM8A:chr1:145507557:145513535:+:9939	RBM8A	GEXP	1	145507557	145513535	33934465	5.3	13.3	0.442	258
N:CNVR:1q21.2:chr1:148627000:148627999::	chr1:148,627,000-148,627,999 (100kb, 1q21.2)	CNVR	1	148627000	148627999	N:GEXP:RBM8A:chr1:145507557:145513535:+:9939	RBM8A	GEXP	1	145507557	145513535	3113465	5.3	13.3	0.442	258
N:CNVR:SRGAP2:chr1:189807000:189969999::	chr1:189,807,000-189,969,999 (163Mb, SRGAP2)	CNVR	1	189807000	189969999	N:GEXP:RBM8A:chr1:145507557:145513535:+:9939	RBM8A	GEXP	1	145507557	145513535	44293465	5.2	13.2	0.439	258
N:CNVR:1q12:chr1:121436000:144470999::	chr1:121,436,000-144,470,999 (23bp, 1q12)	CNVR	1	121436000	144470999	N:GEXP:RBM8A:chr1:145507557:145513535:+:9939	RBM8A	GEXP	1	145507557	145513535	1036558	5.2	13.2	0.439	258
N:CNVR:SRGAP2:chr1:189174000:189269999::	chr1:189,174,000-189,269,999 (96Mb, SRGAP2)	CNVR	1	189174000	189269999	N:GEXP:RBM8A:chr1:145507557:145513535:+:9939	RBM8A	GEXP	1	145507557	145513535	43660465	5.1	13.2	0.439	258
N:CNVR:SRGAP2:chr1:189270000:189271999::	chr1:189,270,000-189,271,999 (2Mb, SRGAP2)	CNVR	1	189270000	189271999	N:GEXP:RBM8A:chr1:145507557:145513535:+:9939	RBM8A	GEXP	1	145507557	145513535	43756465	5.1	13.1	0.439	258
N:CNVR:SRGAP2:chr1:187724000:189167999::	chr1:187,724,000-189,167,999 (1bp, SRGAP2)	CNVR	1	187724000	189167999	N:GEXP:RBM8A:chr1:145507557:145513535:+:9939	RBM8A	GEXP	1	145507557	145513535	42210465	4.9	13	0.436	258
N:CNVR:SRGAP2:chr1:189652000:189806999::	chr1:189,652,000-189,806,999 (155Mb, SRGAP2)	CNVR	1	189652000	189806999	N:GEXP:RBM8A:chr1:145507557:145513535:+:9939	RBM8A	GEXP	1	145507557	145513535	44138465	5	13	0.437	258
N:CNVR:SRGAP2:chr1:189272000:189647999::	chr1:189,272,000-189,647,999 (376Mb, SRGAP2)	CNVR	1	189272000	189647999	N:GEXP:RBM8A:chr1:145507557:145513535:+:9939	RBM8A	GEXP	1	145507557	145513535	43758465	4.8	12.8	0.434	258
N:CNVR:SRGAP2:chr1:179330000:179330999::	chr1:179,330,000-179,330,999 (100kb, SRGAP2)	CNVR	1	179330000	179330999	N:GEXP:RBM8A:chr1:145507557:145513535:+:9939	RBM8A	GEXP	1	145507557	145513535	33816465	4.7	12.7	0.431	258
N:CNVR:1q21.2:chr1:149242000:149254999::	chr1:149,242,000-149,254,999 (13Mb, 1q21.2)	CNVR	1	149242000	149254999	N:GEXP:RBM8A:chr1:145507557:145513535:+:9939	RBM8A	GEXP	1	145507557	145513535	3728465	4.6	12.6	0.43	258
C:CNVR:1q21.2:chr1:150096775:150340809::Gistic_ROI_d_amp	1q21.2 Amplification (Gistic, discrete)	CNVR	1	150096775	150340809	N:GEXP:RBM8A:chr1:145507557:145513535:+:9939	RBM8A	GEXP	1	145507557	145513535	4583240	6.5	12.6		257
N:CNVR:1q21.1:chr1:144849000:144849999::	chr1:144,849,000-144,849,999 (100kb, 1q21.1)	CNVR	1	144849000	144849999	N:GEXP:RBM8A:chr1:145507557:145513535:+:9939	RBM8A	GEXP	1	145507557	145513535	657558	4.5	12.5	0.428	258
N:CNVR:SRGAP2:chr1:189168000:189173999::	chr1:189,168,000-189,173,999 (6Mb, SRGAP2)	CNVR	1	189168000	189173999	N:GEXP:RBM8A:chr1:145507557:145513535:+:9939	RBM8A	GEXP	1	145507557	145513535	43654465	4.4	12.4	0.427	258
N:CNVR:SRGAP2:chr1:189970000:189986999::	chr1:189,970,000-189,986,999 (17Mb, SRGAP2)	CNVR	1	189970000	189986999	N:GEXP:RBM8A:chr1:145507557:145513535:+:9939	RBM8A	GEXP	1	145507557	145513535	44456465	4.2	12.2	0.423	258
N:CNVR:1q31:chr1:190008000:192060999::	chr1:190,008,000-192,060,999 (2bp, 1q31)	CNVR	1	190008000	192060999	N:GEXP:RBM8A:chr1:145507557:145513535:+:9939	RBM8A	GEXP	1	145507557	145513535	44494465	4.1	12.1	0.422	258
N:CNVR:1q31.3:chr1:195855000:196697999::	chr1:195,855,000-196,697,999 (843Mb, 1q31.3)	CNVR	1	195855000	196697999	N:GEXP:RBM8A:chr1:145507557:145513535:+:9939	RBM8A	GEXP	1	145507557	145513535	50341465	4	12	0.42	258
N:CNVR:SRGAP2:chr1:194456000:194456999::	chr1:194,456,000-194,456,999 (100kb, SRGAP2)	CNVR	1	194456000	194456999	N:GEXP:RBM8A:chr1:145507557:145513535:+:9939	RBM8A	GEXP	1	145507557	145513535	48942465	4	12	0.444	227
N:CNVR:SRGAP2:chr1:167766000:167766999::	chr1:167,766,000-167,766,999 (100kb, SRGAP2)	CNVR	1	167766000	167766999	N:GEXP:RBM8A:chr1:145507557:145513535:+:9939	RBM8A	GEXP	1	145507557	145513535	22252465	3.9	11.9	0.418	258
N:CNVR:SRGAP2:chr1:194457000:195854999::	chr1:194,457,000-195,854,999 (1bp, SRGAP2)	CNVR	1	194457000	195854999	N:GEXP:RBM8A:chr1:145507557:145513535:+:9939	RBM8A	GEXP	1	145507557	145513535	48943465	3.8	11.8	0.416	258
N:CNVR:1q21.2:chr1:149521000:149521999::	chr1:149,521,000-149,521,999 (100kb, 1q21.2)	CNVR	1	149521000	149521999	N:GEXP:RBM8A:chr1:145507557:145513535:+:9939	RBM8A	GEXP	1	145507557	145513535	4007465	3.3	11.3	0.407	258
N:CNVR:SRGAP2:chr1:187717000:187721999::	chr1:187,717,000-187,721,999 (5Mb, SRGAP2)	CNVR	1	187717000	187721999	N:GEXP:RBM8A:chr1:145507557:145513535:+:9939	RBM8A	GEXP	1	145507557	145513535	42203465	3.1	11.2	0.405	258
N:CNVR:1q31:chr1:193159000:194429999::	chr1:193,159,000-194,429,999 (1bp, 1q31)	CNVR	1	193159000	194429999	N:GEXP:RBM8A:chr1:145507557:145513535:+:9939	RBM8A	GEXP	1	145507557	145513535	47645465	3.2	11.2	0.405	258
N:CNVR:SRGAP2:chr1:179331000:179333999::	chr1:179,331,000-179,333,999 (3Mb, SRGAP2)	CNVR	1	179331000	179333999	N:GEXP:RBM8A:chr1:145507557:145513535:+:9939	RBM8A	GEXP	1	145507557	145513535	33817465	3.2	11.2	0.405	258
N:CNVR:SRGAP2:chr1:187716000:187716999::	chr1:187,716,000-187,716,999 (100kb, SRGAP2)	CNVR	1	187716000	187716999	N:GEXP:RBM8A:chr1:145507557:145513535:+:9939	RBM8A	GEXP	1	145507557	145513535	42202465	3.1	11.1	0.43	226
N:CNVR:SRGAP2:chr1:194430000:194448999::	chr1:194,430,000-194,448,999 (19Mb, SRGAP2)	CNVR	1	194430000	194448999	N:GEXP:RBM8A:chr1:145507557:145513535:+:9939	RBM8A	GEXP	1	145507557	145513535	48916465	3	11.1	0.403	258
N:CNVR:SRGAP2:chr1:152587000:152589999::	chr1:152,587,000-152,589,999 (3Mb, SRGAP2)	CNVR	1	152587000	152589999	N:GEXP:RBM8A:chr1:145507557:145513535:+:9939	RBM8A	GEXP	1	145507557	145513535	7073465	3	11	0.474	179
N:CNVR:SRGAP2:chr1:194449000:194450999::	chr1:194,449,000-194,450,999 (2Mb, SRGAP2)	CNVR	1	194449000	194450999	N:GEXP:RBM8A:chr1:145507557:145513535:+:9939	RBM8A	GEXP	1	145507557	145513535	48935465	2.9	11	0.426	226
N:CNVR:1q31.3:chr1:196816000:198305999::	chr1:196,816,000-198,305,999 (1bp, 1q31.3)	CNVR	1	196816000	198305999	N:GEXP:RBM8A:chr1:145507557:145513535:+:9939	RBM8A	GEXP	1	145507557	145513535	51302465	3	11	0.402	258
N:CNVR:DQ576410:chr1:227006000:227007999::	chr1:227,006,000-227,007,999 (2Mb, DQ576410)	CNVR	1	227006000	227007999	N:GEXP:RBM8A:chr1:145507557:145513535:+:9939	RBM8A	GEXP	1	145507557	145513535	81492465	2.6	10.7	0.395	258
N:CNVR:1q31.2:chr1:192061000:193155999::	chr1:192,061,000-193,155,999 (1bp, 1q31.2)	CNVR	1	192061000	193155999	N:GEXP:RBM8A:chr1:145507557:145513535:+:9939	RBM8A	GEXP	1	145507557	145513535	46547465	2.6	10.7	0.395	258
N:CNVR:1q24.2:chr1:169217000:169232999::	chr1:169,217,000-169,232,999 (16Mb, 1q24.2)	CNVR	1	169217000	169232999	N:GEXP:RBM8A:chr1:145507557:145513535:+:9939	RBM8A	GEXP	1	145507557	145513535	23703465	2.6	10.6	0.474	172
N:CNVR:1q41:chr1:222378000:223021999::	chr1:222,378,000-223,021,999 (644Mb, 1q41)	CNVR	1	222378000	223021999	N:GEXP:RBM8A:chr1:145507557:145513535:+:9939	RBM8A	GEXP	1	145507557	145513535	76864465	2.5	10.6	0.394	258
N:CNVR:1q32.1:chr1:199114000:202566999::	chr1:199,114,000-202,566,999 (3bp, 1q32.1)	CNVR	1	199114000	202566999	N:GEXP:RBM8A:chr1:145507557:145513535:+:9939	RBM8A	GEXP	1	145507557	145513535	53600465	2.6	10.6	0.395	258
N:CNVR:DQ576410:chr1:230606000:230606999::	chr1:230,606,000-230,606,999 (100kb, DQ576410)	CNVR	1	230606000	230606999	N:GEXP:RBM8A:chr1:145507557:145513535:+:9939	RBM8A	GEXP	1	145507557	145513535	85092465	2.5	10.5	0.393	258
N:CNVR:1q25.1:chr1:174796000:174797999::	chr1:174,796,000-174,797,999 (2Mb, 1q25.1)	CNVR	1	174796000	174797999	N:GEXP:RBM8A:chr1:145507557:145513535:+:9939	RBM8A	GEXP	1	145507557	145513535	29282465	2.5	10.5	0.393	258
N:CNVR:SRGAP2:chr1:187722000:187723999::	chr1:187,722,000-187,723,999 (2Mb, SRGAP2)	CNVR	1	187722000	187723999	N:GEXP:RBM8A:chr1:145507557:145513535:+:9939	RBM8A	GEXP	1	145507557	145513535	42208465	2.4	10.4	0.415	226
N:CNVR:1q42.12:chr1:223024000:227005999::	chr1:223,024,000-227,005,999 (4bp, 1q42.12)	CNVR	1	223024000	227005999	N:GEXP:RBM8A:chr1:145507557:145513535:+:9939	RBM8A	GEXP	1	145507557	145513535	77510465	2.3	10.4	0.39	258
N:CNVR:SRGAP2:chr1:189649000:189651999::	chr1:189,649,000-189,651,999 (3Mb, SRGAP2)	CNVR	1	189649000	189651999	N:GEXP:RBM8A:chr1:145507557:145513535:+:9939	RBM8A	GEXP	1	145507557	145513535	44135465	2.3	10.3	0.416	223
N:CNVR:DUSP10:chr1:221581000:222373999::	chr1:221,581,000-222,373,999 (793Mb, DUSP10)	CNVR	1	221581000	222373999	N:GEXP:RBM8A:chr1:145507557:145513535:+:9939	RBM8A	GEXP	1	145507557	145513535	76067465	2.3	10.3	0.389	258
N:CNVR:1q32.1:chr1:198879000:199071999::	chr1:198,879,000-199,071,999 (193Mb, 1q32.1)	CNVR	1	198879000	199071999	N:GEXP:RBM8A:chr1:145507557:145513535:+:9939	RBM8A	GEXP	1	145507557	145513535	53365465	2.3	10.3	0.388	258
N:CNVR:1q31.3:chr1:198308000:198874999::	chr1:198,308,000-198,874,999 (567Mb, 1q31.3)	CNVR	1	198308000	198874999	N:GEXP:RBM8A:chr1:145507557:145513535:+:9939	RBM8A	GEXP	1	145507557	145513535	52794465	2.3	10.3	0.389	258
N:CNVR:1q31.3:chr1:196698000:196705999::	chr1:196,698,000-196,705,999 (8Mb, 1q31.3)	CNVR	1	196698000	196705999	N:GEXP:RBM8A:chr1:145507557:145513535:+:9939	RBM8A	GEXP	1	145507557	145513535	51184465	2.2	10.2	0.386	258
N:CNVR:SRGAP2:chr1:199092000:199110999::	chr1:199,092,000-199,110,999 (19Mb, SRGAP2)	CNVR	1	199092000	199110999	N:GEXP:RBM8A:chr1:145507557:145513535:+:9939	RBM8A	GEXP	1	145507557	145513535	53578465	2.2	10.2	0.386	258
N:CNVR:1q41:chr1:216666000:217709999::	chr1:216,666,000-217,709,999 (1bp, 1q41)	CNVR	1	216666000	217709999	N:GEXP:RBM8A:chr1:145507557:145513535:+:9939	RBM8A	GEXP	1	145507557	145513535	71152465	2.2	10.2	0.386	258
N:CNVR:1q42:chr1:230607000:234657999::	chr1:230,607,000-234,657,999 (4bp, 1q42)	CNVR	1	230607000	234657999	N:GEXP:RBM8A:chr1:145507557:145513535:+:9939	RBM8A	GEXP	1	145507557	145513535	85093465	2.1	10.1	0.385	258
N:CNVR:1q42.13:chr1:227427000:229811999::	chr1:227,427,000-229,811,999 (2bp, 1q42.13)	CNVR	1	227427000	229811999	N:GEXP:RBM8A:chr1:145507557:145513535:+:9939	RBM8A	GEXP	1	145507557	145513535	81913465	2	10.1	0.384	258
N:CNVR:1q23.3:chr1:161517000:161638999::	chr1:161,517,000-161,638,999 (122Mb, 1q23.3)	CNVR	1	161517000	161638999	N:GEXP:RBM8A:chr1:145507557:145513535:+:9939	RBM8A	GEXP	1	145507557	145513535	16003465	2	10.1	0.384	258
N:CNVR:1q41:chr1:217711000:221579999::	chr1:217,711,000-221,579,999 (4bp, 1q41)	CNVR	1	217711000	221579999	N:GEXP:RBM8A:chr1:145507557:145513535:+:9939	RBM8A	GEXP	1	145507557	145513535	72197465	2.1	10.1	0.385	258
N:CNVR:1q42.13:chr1:227008000:227425999::	chr1:227,008,000-227,425,999 (418Mb, 1q42.13)	CNVR	1	227008000	227425999	N:GEXP:RBM8A:chr1:145507557:145513535:+:9939	RBM8A	GEXP	1	145507557	145513535	81494465	2	10	0.383	258
STable 13. Prostate Carcinoma
id_a	pretty_label_a	datatype_a	chr_a	start_a	end_a	id_b	pretty_label_b	datatype_b	chr_b	start_b	end_b	link_distance	adj_logged_pvalue	logged_pvalue	correlation	num_nonna
N:GEXP:CORO1C:chr12:109038887:109125295:-:23603	CORO1C	GEXP	12	109038887	109125295	N:METH:RBM8A:chr1:145508262:::cg13131501_Body_SShore	RBM8A (Body, SShore) cg13131501	METH	1	145508262		500000000	27.4	35.9	0.62	333
N:GEXP:MSN:chrX:64887511:64961793:+:4478	MSN	GEXP	X	64887511	64961793	N:METH:RBM8A:chr1:145508262:::cg13131501_Body_SShore	RBM8A (Body, SShore) cg13131501	METH	1	145508262		500000000	26.9	35.4	0.62	333
N:GEXP:CCDC69:chr5:150560613:150603654:-:26112	CCDC69	GEXP	5	150560613	150603654	N:METH:RBM8A:chr1:145508262:::cg13131501_Body_SShore	RBM8A (Body, SShore) cg13131501	METH	1	145508262		500000000	26.8	35.2	0.61	333
N:GEXP:FZD7:chr2:202899310:202903160:+:8324	FZD7	GEXP	2	202899310	202903160	N:METH:RBM8A:chr1:145508262:::cg13131501_Body_SShore	RBM8A (Body, SShore) cg13131501	METH	1	145508262		500000000	26.5	35	0.61	333
N:GEXP:EHD2:chr19:48216601:48246391:+:30846	EHD2	GEXP	19	48216601	48246391	N:METH:RBM8A:chr1:145508262:::cg13131501_Body_SShore	RBM8A (Body, SShore) cg13131501	METH	1	145508262		500000000	25.6	34.1	0.61	333
N:GEXP:KCNJ8:chr12:21917889:21927747:-:3764	KCNJ8	GEXP	12	21917889	21927747	N:METH:RBM8A:chr1:145508262:::cg13131501_Body_SShore	RBM8A (Body, SShore) cg13131501	METH	1	145508262		500000000	25	33.5	0.6	333
N:GEXP:NES:chr1:156638555:156647189:-:10763	NES	GEXP	1	156638555	156647189	N:METH:RBM8A:chr1:145508262:::cg13131501_Body_SShore	RBM8A (Body, SShore) cg13131501	METH	1	145508262		11130293	24.3	32.8	0.6	333
N:GEXP:PTRF:chr17:40554467:40575338:-:284119	PTRF	GEXP	17	40554467	40575338	N:METH:RBM8A:chr1:145508262:::cg13131501_Body_SShore	RBM8A (Body, SShore) cg13131501	METH	1	145508262		500000000	24.2	32.7	0.6	333
N:GEXP:DPYSL2:chr8:26371709:26515693:+:1808	DPYSL2	GEXP	8	26371709	26515693	N:METH:RBM8A:chr1:145508262:::cg13131501_Body_SShore	RBM8A (Body, SShore) cg13131501	METH	1	145508262		500000000	24	32.5	0.59	333
N:GEXP:TSPAN18:chr11:44785976:44953977:+:90139	TSPAN18	GEXP	11	44785976	44953977	N:METH:RBM8A:chr1:145508262:::cg13131501_Body_SShore	RBM8A (Body, SShore) cg13131501	METH	1	145508262		500000000	23.9	32.4	0.59	333
N:METH:RBM8A:chr1:145508262:::cg13131501_Body_SShore	RBM8A (Body, SShore) cg13131501	METH	1	145508262		N:SAMP:avgRNA_purity:::::	AvgRNA purity	SAMP				500000000	26.4	32.4	-0.59	333
N:GEXP:DBNDD2:chr20:43991809:44039250:+:55861	DBNDD2	GEXP	20	43991809	44039250	N:METH:RBM8A:chr1:145508262:::cg13131501_Body_SShore	RBM8A (Body, SShore) cg13131501	METH	1	145508262		500000000	23.7	32.2	0.59	333
N:GEXP:MCAM:chr11:119179234:119187840:-:4162	MCAM	GEXP	11	119179234	119187840	N:METH:RBM8A:chr1:145508262:::cg13131501_Body_SShore	RBM8A (Body, SShore) cg13131501	METH	1	145508262		500000000	23.6	32	0.59	333
N:GEXP:ANXA6:chr5:150480267:150537443:-:309	ANXA6	GEXP	5	150480267	150537443	N:METH:RBM8A:chr1:145508262:::cg13131501_Body_SShore	RBM8A (Body, SShore) cg13131501	METH	1	145508262		500000000	23.5	32	0.59	333
N:GEXP:PMP22:chr17:15133096:15168644:-:5376	PMP22	GEXP	17	15133096	15168644	N:METH:RBM8A:chr1:145508262:::cg13131501_Body_SShore	RBM8A (Body, SShore) cg13131501	METH	1	145508262		500000000	23.4	31.9	0.59	333
N:GEXP:STOM:chr9:124101353:124132545:-:2040	STOM	GEXP	9	124101353	124132545	N:METH:RBM8A:chr1:145508262:::cg13131501_Body_SShore	RBM8A (Body, SShore) cg13131501	METH	1	145508262		500000000	23.5	31.9	0.59	333
N:GEXP:FOXF1:chr16:86544133:86548070:+:2294	FOXF1	GEXP	16	86544133	86548070	N:METH:RBM8A:chr1:145508262:::cg13131501_Body_SShore	RBM8A (Body, SShore) cg13131501	METH	1	145508262		500000000	23.1	31.6	0.59	333
N:METH:RBM8A:chr1:145508262:::cg13131501_Body_SShore	RBM8A (Body, SShore) cg13131501	METH	1	145508262		N:SAMP:ISOpure_purity:::::	ISOpure purity	SAMP				500000000	24.5	30.5	-0.58	333
N:METH:RBM8A:chr1:145508262:::cg13131501_Body_SShore	RBM8A (Body, SShore) cg13131501	METH	1	145508262		N:SAMP:DeMix_purity:::::	DeMix purity	SAMP				500000000	23.8	29.7	-0.57	333
N:METH:RBM8A:chr1:145508262:::cg13131501_Body_SShore	RBM8A (Body, SShore) cg13131501	METH	1	145508262		N:MIRN:hsa-miR-200c-3p:chr12:7072862:7072929:+:MIMAT0000617	hsa-miR-200c-3p	MIRN	12	7072862	7072929	500000000	14.1	21.3	-0.5	330
N:METH:RBM8A:chr1:145508262:::cg13131501_Body_SShore	RBM8A (Body, SShore) cg13131501	METH	1	145508262		N:MIRN:hsa-miR-182-5p:chr7:129410223:129410332:+:MIMAT0000259	hsa-miR-182-5p	MIRN	7	129410223	129410332	500000000	12.1	19.3	-0.48	330
N:METH:RBM8A:chr1:145508262:::cg13131501_Body_SShore	RBM8A (Body, SShore) cg13131501	METH	1	145508262		N:MIRN:hsa-miR-143-3p:chr5:148808481:148808586:+:MIMAT0000435	hsa-miR-143-3p	MIRN	5	148808481	148808586	500000000	11.5	18.8	0.47	330
N:METH:RBM8A:chr1:145508262:::cg13131501_Body_SShore	RBM8A (Body, SShore) cg13131501	METH	1	145508262		N:MIRN:hsa-miR-96-5p:chr7:129414532:129414609:+:MIMAT0000095	hsa-miR-96-5p	MIRN	7	129414532	129414609	500000000	11.5	18.7	-0.47	330
N:METH:RBM8A:chr1:145508262:::cg13131501_Body_SShore	RBM8A (Body, SShore) cg13131501	METH	1	145508262		N:SAMP:CLONET_purity:::::	CLONET purity	SAMP				500000000	12.7	18.7	-0.5	290
N:METH:RBM8A:chr1:145508262:::cg13131501_Body_SShore	RBM8A (Body, SShore) cg13131501	METH	1	145508262		N:MIRN:hsa-miR-183-5p:chr7:129414745:129414854:+:MIMAT0000261	hsa-miR-183-5p	MIRN	7	129414745	129414854	500000000	11.3	18.5	-0.47	330
N:METH:RBM8A:chr1:145508262:::cg13131501_Body_SShore	RBM8A (Body, SShore) cg13131501	METH	1	145508262		N:MIRN:hsa-miR-375:chr2:219866367:219866430:+:MIMAT0000728	hsa-miR-375	MIRN	2	219866367	219866430	500000000	10.6	17.9	-0.46	330
N:METH:RBM8A:chr1:145508262:::cg13131501_Body_SShore	RBM8A (Body, SShore) cg13131501	METH	1	145508262		N:MIRN:hsa-miR-141-5p:chr12:7073260:7073354:+:MIMAT0004598	hsa-miR-141-5p	MIRN	12	7073260	7073354	500000000	10	17.3	-0.45	330
N:METH:RBM8A:chr1:145508262:::cg13131501_Body_SShore	RBM8A (Body, SShore) cg13131501	METH	1	145508262		N:MIRN:hsa-miR-93-5p:chr7:99691391:99691470:+:MIMAT0000093	hsa-miR-93-5p	MIRN	7	99691391	99691470	500000000	9.6	16.9	-0.45	330
N:METH:RBM8A:chr1:145508262:::cg13131501_Body_SShore	RBM8A (Body, SShore) cg13131501	METH	1	145508262		N:SAMP:avgDNA_purity:::::	AvgDNA purity	SAMP				500000000	10.5	16.5	-0.46	301
N:METH:RBM8A:chr1:145508262:::cg13131501_Body_SShore	RBM8A (Body, SShore) cg13131501	METH	1	145508262		N:MIRN:hsa-miR-20a-3p:chr13:92003319:92003389:+:MIMAT0004493	hsa-miR-20a-3p	MIRN	13	92003319	92003389	500000000	8.8	16	-0.44	330
N:METH:RBM8A:chr1:145508262:::cg13131501_Body_SShore	RBM8A (Body, SShore) cg13131501	METH	1	145508262		N:SAMP:abs_purity:::::	ABSOLUTE Purity	SAMP				500000000	9.7	15.7	-0.46	286
N:METH:RBM8A:chr1:145508262:::cg13131501_Body_SShore	RBM8A (Body, SShore) cg13131501	METH	1	145508262		N:MIRN:hsa-miR-92a-3p:chr13:92003568:92003645:+:MIMAT0000092	hsa-miR-92a-3p	MIRN	13	92003568	92003645	500000000	8.1	15.3	-0.43	330
N:METH:RBM8A:chr1:145508262:::cg13131501_Body_SShore	RBM8A (Body, SShore) cg13131501	METH	1	145508262		N:MIRN:hsa-miR-30d-3p:chr8:135817119:135817188:+:MIMAT0004551	hsa-miR-30d-3p	MIRN	8	135817119	135817188	500000000	8.1	15.3	-0.43	330
N:METH:RBM8A:chr1:145508262:::cg13131501_Body_SShore	RBM8A (Body, SShore) cg13131501	METH	1	145508262		N:MIRN:hsa-miR-25-3p:chr7:99691183:99691266:+:MIMAT0000081	hsa-miR-25-3p	MIRN	7	99691183	99691266	500000000	7.5	14.8	-0.42	330
N:METH:RBM8A:chr1:145508262:::cg13131501_Body_SShore	RBM8A (Body, SShore) cg13131501	METH	1	145508262		N:MIRN:hsa-miR-148a-3p:chr7:25989539:25989606:+:MIMAT0000243	hsa-miR-148a-3p	MIRN	7	25989539	25989606	500000000	7.6	14.8	-0.42	330
N:METH:RBM8A:chr1:145508262:::cg13131501_Body_SShore	RBM8A (Body, SShore) cg13131501	METH	1	145508262		N:MIRN:hsa-miR-221-3p:chrX:45605585:45605694:+:MIMAT0000278	hsa-miR-221-3p	MIRN	X	45605585	45605694	500000000	7.5	14.7	0.42	330
N:METH:RBM8A:chr1:145508262:::cg13131501_Body_SShore	RBM8A (Body, SShore) cg13131501	METH	1	145508262		N:MIRN:hsa-miR-141-3p:chr12:7073260:7073354:+:MIMAT0000432	hsa-miR-141-3p	MIRN	12	7073260	7073354	500000000	7.2	14.4	-0.42	330
N:METH:RBM8A:chr1:145508262:::cg13131501_Body_SShore	RBM8A (Body, SShore) cg13131501	METH	1	145508262		N:MIRN:hsa-miR-20a-5p:chr13:92003319:92003389:+:MIMAT0000075	hsa-miR-20a-5p	MIRN	13	92003319	92003389	500000000	6.9	14.2	-0.41	330
N:METH:RBM8A:chr1:145508262:::cg13131501_Body_SShore	RBM8A (Body, SShore) cg13131501	METH	1	145508262		N:MIRN:hsa-miR-17-5p:chr13:92002859:92002942:+:MIMAT0000070	hsa-miR-17-5p	MIRN	13	92002859	92002942	500000000	7	14.2	-0.41	330
N:METH:RBM8A:chr1:145508262:::cg13131501_Body_SShore	RBM8A (Body, SShore) cg13131501	METH	1	145508262		N:MIRN:hsa-miR-92a-1-5p:chr13:92003568:92003645:+:MIMAT0004507	hsa-miR-92a-1-5p	MIRN	13	92003568	92003645	500000000	6.9	14.1	-0.41	330
N:METH:RBM8A:chr1:145508262:::cg13131501_Body_SShore	RBM8A (Body, SShore) cg13131501	METH	1	145508262		B:SAMP:episil_TMEM106A:::::	Episil TMEM106A	SAMP				500000000	6.6	13.6	-0.42	333
N:METH:RBM8A:chr1:145508262:::cg13131501_Body_SShore	RBM8A (Body, SShore) cg13131501	METH	1	145508262		B:SAMP:I(C2,C3|iCluster):::::	ICluster: 2 vs 3	SAMP				500000000	6.5	13.4	-0.48	248
N:METH:RBM8A:chr1:145508262:::cg13131501_Body_SShore	RBM8A (Body, SShore) cg13131501	METH	1	145508262		N:MIRN:hsa-miR-139-3p:chr11:72326107:72326174:+:MIMAT0004552	hsa-miR-139-3p	MIRN	11	72326107	72326174	500000000	6	13.3	0.4	330
N:METH:RBM8A:chr1:145508262:::cg13131501_Body_SShore	RBM8A (Body, SShore) cg13131501	METH	1	145508262		C:SAMP:iCluster:::::	ICluster	SAMP				500000000	6.9	12.8	0	333
N:METH:RBM8A:chr1:145508262:::cg13131501_Body_SShore	RBM8A (Body, SShore) cg13131501	METH	1	145508262		B:SAMP:I(C3|iCluster):::::	ICluster: 3	SAMP				500000000	5.8	12.8	0.41	333
N:METH:RBM8A:chr1:145508262:::cg13131501_Body_SShore	RBM8A (Body, SShore) cg13131501	METH	1	145508262		N:MIRN:hsa-miR-145-3p:chr5:148810209:148810296:+:MIMAT0004601	hsa-miR-145-3p	MIRN	5	148810209	148810296	500000000	5.5	12.7	0.39	330
N:METH:RBM8A:chr1:145508262:::cg13131501_Body_SShore	RBM8A (Body, SShore) cg13131501	METH	1	145508262		N:MIRN:hsa-miR-222-3p:chrX:45606421:45606530:+:MIMAT0000279	hsa-miR-222-3p	MIRN	X	45606421	45606530	500000000	5.4	12.6	0.39	330
N:METH:RBM8A:chr1:145508262:::cg13131501_Body_SShore	RBM8A (Body, SShore) cg13131501	METH	1	145508262		N:MIRN:hsa-miR-151a-5p:chr8:141742663:141742752:+:MIMAT0004697	hsa-miR-151a-5p	MIRN	8	141742663	141742752	500000000	5.3	12.5	-0.39	330
N:METH:RBM8A:chr1:145508262:::cg13131501_Body_SShore	RBM8A (Body, SShore) cg13131501	METH	1	145508262		N:MIRN:hsa-miR-7-1-3p:chr9:86584663:86584772:+:MIMAT0004553	hsa-miR-7-1-3p	MIRN	9	86584663	86584772	500000000	5.1	12.4	-0.38	330
N:METH:RBM8A:chr1:145508262:::cg13131501_Body_SShore	RBM8A (Body, SShore) cg13131501	METH	1	145508262		N:MIRN:hsa-miR-152:chr17:46114527:46114613:+:MIMAT0000438	hsa-miR-152	MIRN	17	46114527	46114613	500000000	4.6	11.8	0.38	330
N:METH:RBM8A:chr1:145508262:::cg13131501_Body_SShore	RBM8A (Body, SShore) cg13131501	METH	1	145508262		N:MIRN:hsa-miR-30d-5p:chr8:135817119:135817188:+:MIMAT0000245	hsa-miR-30d-5p	MIRN	8	135817119	135817188	500000000	4.2	11.5	-0.37	330
N:METH:RBM8A:chr1:145508262:::cg13131501_Body_SShore	RBM8A (Body, SShore) cg13131501	METH	1	145508262		N:MIRN:hsa-miR-133b:chr6:52013721:52013839:+:MIMAT0000770	hsa-miR-133b	MIRN	6	52013721	52013839	500000000	4.1	11.3	0.37	330
N:METH:RBM8A:chr1:145508262:::cg13131501_Body_SShore	RBM8A (Body, SShore) cg13131501	METH	1	145508262		N:MIRN:hsa-miR-17-3p:chr13:92002859:92002942:+:MIMAT0000071	hsa-miR-17-3p	MIRN	13	92002859	92002942	500000000	3.9	11.1	-0.37	330
N:METH:RBM8A:chr1:145508262:::cg13131501_Body_SShore	RBM8A (Body, SShore) cg13131501	METH	1	145508262		N:MIRN:hsa-miR-191-5p:chr3:49058051:49058142:+:MIMAT0000440	hsa-miR-191-5p	MIRN	3	49058051	49058142	500000000	3.8	11	-0.36	330
N:METH:RBM8A:chr1:145508262:::cg13131501_Body_SShore	RBM8A (Body, SShore) cg13131501	METH	1	145508262		N:MIRN:hsa-miR-93-3p:chr7:99691391:99691470:+:MIMAT0004509	hsa-miR-93-3p	MIRN	7	99691391	99691470	500000000	3.6	10.9	-0.36	330
N:METH:RBM8A:chr1:145508262:::cg13131501_Body_SShore	RBM8A (Body, SShore) cg13131501	METH	1	145508262		N:MIRN:hsa-miR-32-5p:chr9:111808509:111808578:+:MIMAT0000090	hsa-miR-32-5p	MIRN	9	111808509	111808578	500000000	3.7	10.9	-0.36	330
N:METH:RBM8A:chr1:145508262:::cg13131501_Body_SShore	RBM8A (Body, SShore) cg13131501	METH	1	145508262		N:MIRN:hsa-miR-15b-5p:chr3:160122376:160122473:+:MIMAT0000417	hsa-miR-15b-5p	MIRN	3	160122376	160122473	500000000	3.5	10.7	-0.36	330
N:METH:RBM8A:chr1:145508262:::cg13131501_Body_SShore	RBM8A (Body, SShore) cg13131501	METH	1	145508262		N:MIRN:hsa-miR-127-3p:chr14:101349316:101349412:+:MIMAT0000446	hsa-miR-127-3p	MIRN	14	101349316	101349412	500000000	3.5	10.7	0.36	330
N:METH:RBM8A:chr1:145508262:::cg13131501_Body_SShore	RBM8A (Body, SShore) cg13131501	METH	1	145508262		C:SAMP:miRNA_k6:::::	MicroRNA Cluster	SAMP				500000000	4.7	10.6	0	330
N:METH:RBM8A:chr1:145508262:::cg13131501_Body_SShore	RBM8A (Body, SShore) cg13131501	METH	1	145508262		N:MIRN:hsa-miR-106b-5p:chr7:99691616:99691697:+:MIMAT0000680	hsa-miR-106b-5p	MIRN	7	99691616	99691697	500000000	2.9	10.2	-0.35	330
N:METH:RBM8A:chr1:145508262:::cg13131501_Body_SShore	RBM8A (Body, SShore) cg13131501	METH	1	145508262		B:SAMP:I(C2,C3|mRNA_cluster):::::	Gene Expression Cluster: 2 vs 3	SAMP				500000000	3.1	10.1	-0.44	221
N:METH:RBM8A:chr1:145508262:::cg13131501_Body_SShore	RBM8A (Body, SShore) cg13131501	METH	1	145508262		B:SAMP:I(C1,C4|miRNA_k6):::::	MicroRNA Cluster: 1 vs 4	SAMP				500000000	3.2	10.1	0.5	174
N:METH:RBM8A:chr1:145508262:::cg13131501_Body_SShore	RBM8A (Body, SShore) cg13131501	METH	1	145508262		N:SAMP:CIN_arm_del:::::	CIN arm del	SAMP				500000000	4.2	10.1	-0.35	333
STable 14. Thyroid Carcinoma
id_a	pretty_label_a	datatype_a	chr_a	start_a	end_a	id_b	pretty_label_b	datatype_b	chr_b	start_b	end_b	link_distance	adj_logged_pvalue	logged_pvalue	correlation	num_nonna
N:GEXP:RBM8A:chr1:145507598:145513536:+:9939	RBM8A	GEXP	1	145507598	145513536	N:MIRN:hsa-miR-22-5p:chr17:1617197:1617281:+:MIMAT0004495	hsa-miR-22-5p	MIRN	17	1617197	1617281	500000000	9.7	16.7	-0.37	481
N:GEXP:RBM8A:chr1:145507598:145513536:+:9939	RBM8A	GEXP	1	145507598	145513536	N:MIRN:hsa-miR-141-3p:chr12:7073260:7073354:+:MIMAT0000432	hsa-miR-141-3p	MIRN	12	7073260	7073354	500000000	6.2	13.2	-0.33	481
N:GEXP:RBM8A:chr1:145507598:145513536:+:9939	RBM8A	GEXP	1	145507598	145513536	N:MIRN:hsa-miR-96-5p:chr7:129414532:129414609:+:MIMAT0000095	hsa-miR-96-5p	MIRN	7	129414532	129414609	500000000	5	12	-0.32	481
N:GEXP:RBM8A:chr1:145507598:145513536:+:9939	RBM8A	GEXP	1	145507598	145513536	N:MIRN:hsa-miR-651:chrX:8095006:8095102:+:MIMAT0003321	hsa-miR-651	MIRN	X	8095006	8095102	500000000	3.8	10.9	-0.3	481
N:GEXP:RBM8A:chr1:145507598:145513536:+:9939	RBM8A	GEXP	1	145507598	145513536	N:MIRN:hsa-miR-671-5p:chr7:150935507:150935624:+:MIMAT0003880	hsa-miR-671-5p	MIRN	7	150935507	150935624	500000000	3.4	10.4	-0.29	481
N:GEXP:RBM8A:chr1:145507598:145513536:+:9939	RBM8A	GEXP	1	145507598	145513536	N:MIRN:hsa-miR-362-5p:chrX:49773572:49773636:+:MIMAT0000705	hsa-miR-362-5p	MIRN	X	49773572	49773636	500000000	3.1	10.2	-0.29	481
